# Supplementary material for: Staphylococcus aureus characterization in commercial rabbit farms reveals high genetic diversity and widespread antimicrobial resistance
Source: Front Vet Sci. 2025 Oct 30;12:1673809. doi: 10.3389/fvets.2025.1673809 (PMC12613231; doi:10.3389/fvets.2025.1673809)
Supplement: Supplementary file 6 [file Data_Sheet_6.xlsx]

## Sheet: Additional File 6
Additional File 6. Pairwise genomic distances and single nucleotide polymorphisms within S. aureus isolated from rabbits
PAIR	MASH	SNPs	SAME FARM?	SAME PROVINCE?	SAME ISOLATION DATE?	n DAYS DIFFERENCE	SAME CC?	SAME ST?
PAIR 1	0.0143537	52396	YES	YES	YES	0	NO	NO
PAIR 2	0	3	YES	YES	NO	220	YES	YES
PAIR 3	0.0146626	53564	YES	YES	NO	152	NO	NO
PAIR 4	0.000880953	507	YES	YES	YES	0	YES	NO
PAIR 5	0	9	NO	NO	NO	104	YES	YES
PAIR 6	2.38274e-05	10	NO	NO	NO	140	YES	YES
PAIR 7	0	12	NO	NO	NO	44	YES	YES
PAIR 8	0.000956583	553	YES	YES	YES	0	YES	NO
PAIR 9	0.000119496	3	YES	YES	NO	20	YES	YES
PAIR 10	0.0152936	53626	YES	YES	NO	152	NO	NO
PAIR 11	0	13	NO	NO	NO	100	YES	YES
PAIR 12	0.0146626	53660	YES	YES	NO	152	NO	NO
PAIR 13	4.76906e-05	12	YES	YES	NO	220	YES	YES
PAIR 14	2.38274e-05	16	NO	NO	NO	259	YES	YES
PAIR 15	0	16	NO	NO	NO	39	YES	YES
PAIR 16	0.0151342	53595	YES	YES	YES	0	NO	NO
PAIR 17	0.0152936	53697	YES	YES	YES	0	NO	NO
PAIR 18	0	19	NO	YES	NO	71	YES	YES
PAIR 19	0	21	NO	NO	NO	65	YES	YES
PAIR 20	0	21	NO	NO	NO	148	YES	YES
PAIR 21	9.55247e-05	21	NO	NO	NO	42	YES	YES
PAIR 22	2.38274e-05	21	NO	YES	NO	63	YES	YES
PAIR 23	9.55247e-05	21	NO	NO	YES	0	YES	YES
PAIR 24	0	14	YES	YES	NO	6	YES	YES
PAIR 25	4.76906e-05	22	NO	NO	NO	147	YES	YES
PAIR 26	7.15897e-05	22	NO	NO	NO	49	YES	YES
PAIR 27	0.0150813	53733	YES	YES	YES	0	NO	NO
PAIR 28	0.0154542	53549	YES	YES	YES	0	NO	NO
PAIR 29	0	23	NO	NO	NO	86	YES	YES
PAIR 30	0.000312573	24	NO	NO	NO	Unknown	YES	NO
PAIR 31	0.000312573	24	NO	NO	NO	Unknown	YES	NO
PAIR 32	0	24	NO	NO	NO	402	YES	YES
PAIR 33	0.000143503	24	NO	NO	NO	165	YES	YES
PAIR 34	9.55247e-05	24	NO	NO	NO	142	YES	YES
PAIR 35	4.76906e-05	24	NO	YES	NO	160	YES	YES
PAIR 36	7.15897e-05	15	YES	YES	NO	220	YES	YES
PAIR 37	0	25	NO	NO	NO	166	YES	YES
PAIR 38	2.38274e-05	26	NO	NO	NO	262	YES	YES
PAIR 39	0.000143503	26	NO	NO	NO	105	YES	YES
PAIR 40	0.0150285	53662	YES	YES	YES	0	NO	NO
PAIR 41	4.76906e-05	27	NO	NO	NO	185	YES	YES
PAIR 42	0.000167546	27	NO	YES	NO	180	YES	YES
PAIR 43	0.0158335	53582	YES	YES	NO	14	NO	NO
PAIR 44	0.0156702	53554	YES	NO	NO	5	NO	NO
PAIR 45	0	28	NO	NO	NO	169	YES	YES
PAIR 46	0	28	NO	NO	NO	166	YES	YES
PAIR 47	2.38274e-05	16	YES	YES	NO	73	YES	YES
PAIR 48	7.15897e-05	29	NO	NO	NO	37	YES	YES
PAIR 49	0.000143503	29	NO	NO	NO	5	YES	YES
PAIR 50	0	30	NO	NO	NO	163	YES	YES
PAIR 51	0.000119496	30	NO	NO	NO	31	YES	YES
PAIR 52	0.0156702	53562	YES	NO	NO	5	NO	NO
PAIR 53	0.000312573	31	NO	NO	NO	Unknown	YES	NO
PAIR 54	0.000143503	31	NO	NO	NO	2	YES	YES
PAIR 55	4.76906e-05	31	NO	NO	NO	19	YES	YES
PAIR 56	0.00060662	31	NO	YES	NO	279	YES	YES
PAIR 57	0	31	NO	NO	YES	0	YES	YES
PAIR 58	2.38274e-05	32	NO	NO	NO	146	YES	YES
PAIR 59	9.55247e-05	32	NO	YES	NO	24	YES	YES
PAIR 60	9.55247e-05	32	NO	NO	NO	124	YES	YES
PAIR 61	9.55247e-05	32	NO	NO	NO	42	YES	YES
PAIR 62	4.76906e-05	21	YES	YES	NO	220	YES	YES
PAIR 63	9.55247e-05	33	NO	NO	NO	127	YES	YES
PAIR 64	4.76906e-05	33	NO	NO	NO	217	YES	YES
PAIR 65	0.000143503	33	NO	NO	NO	228	YES	YES
PAIR 66	7.15897e-05	33	NO	NO	YES	0	YES	YES
PAIR 67	7.15897e-05	33	NO	NO	NO	21	YES	YES
PAIR 68	0	34	NO	NO	NO	408	YES	YES
PAIR 69	4.76906e-05	34	NO	NO	NO	22	YES	YES
PAIR 70	9.55247e-05	34	NO	NO	NO	142	YES	YES
PAIR 71	9.55247e-05	34	NO	NO	NO	4	YES	YES
PAIR 72	0.000119496	34	NO	NO	NO	263	YES	YES
PAIR 73	9.55247e-05	35	NO	NO	NO	27	YES	YES
PAIR 74	2.38274e-05	35	NO	YES	NO	105	YES	YES
PAIR 75	7.15897e-05	35	NO	NO	NO	185	YES	YES
PAIR 76	7.15897e-05	35	NO	NO	NO	77	YES	YES
PAIR 77	0.000409992	427	YES	YES	YES	0	YES	NO
PAIR 78	0.000385581	36	NO	NO	NO	Unknown	YES	NO
PAIR 79	2.38274e-05	36	NO	NO	NO	268	YES	YES
PAIR 80	7.15897e-05	36	NO	YES	NO	158	YES	YES
PAIR 81	0.0210181	75016	YES	YES	YES	0	NO	NO
PAIR 82	4.76906e-05	37	NO	NO	NO	191	YES	YES
PAIR 83	0	37	NO	NO	NO	3	YES	YES
PAIR 84	7.15897e-05	37	NO	NO	NO	95	YES	YES
PAIR 85	4.76906e-05	37	NO	NO	NO	147	YES	YES
PAIR 86	0.000119496	37	NO	NO	NO	147	YES	YES
PAIR 87	9.55247e-05	37	NO	NO	NO	51	YES	YES
PAIR 88	4.76906e-05	37	NO	NO	YES	0	YES	YES
PAIR 89	0.000119496	38	NO	NO	NO	7	YES	YES
PAIR 90	7.15897e-05	38	NO	NO	NO	166	YES	YES
PAIR 91	0	38	NO	NO	NO	243	YES	YES
PAIR 92	2.38274e-05	38	NO	NO	NO	35	YES	YES
PAIR 93	0.000167546	38	NO	NO	NO	63	YES	YES
PAIR 94	0.000167546	39	NO	NO	NO	163	YES	YES
PAIR 95	2.38274e-05	39	NO	NO	NO	42	YES	YES
PAIR 96	4.76906e-05	40	NO	NO	NO	132	YES	YES
PAIR 97	0	40	NO	NO	NO	166	YES	YES
PAIR 98	7.15897e-05	40	NO	NO	NO	187	YES	YES
PAIR 99	0.000167546	40	NO	NO	NO	168	YES	YES
PAIR 100	4.76906e-05	40	NO	NO	NO	35	YES	YES
PAIR 101	2.38274e-05	41	NO	NO	NO	142	YES	YES
PAIR 102	0.000119496	41	NO	NO	NO	63	YES	YES
PAIR 103	0.0162193	53437	YES	YES	NO	91	NO	NO
PAIR 104	4.76906e-05	42	NO	NO	NO	192	YES	YES
PAIR 105	7.15897e-05	42	NO	NO	NO	5	YES	YES
PAIR 106	7.15897e-05	42	NO	NO	NO	42	YES	YES
PAIR 107	0	42	NO	YES	NO	105	YES	YES
PAIR 108	2.38274e-05	42	NO	YES	NO	7	YES	YES
PAIR 109	0	24	YES	YES	NO	83	YES	YES
PAIR 110	7.15897e-05	27	YES	YES	NO	168	YES	YES
PAIR 111	0.0158882	53466	YES	YES	NO	91	NO	NO
PAIR 112	0.000119496	43	NO	YES	NO	111	YES	NO
PAIR 113	0	43	NO	NO	NO	169	YES	YES
PAIR 114	2.38274e-05	43	NO	NO	NO	64	YES	YES
PAIR 115	7.15897e-05	43	NO	NO	NO	190	YES	YES
PAIR 116	0.000119496	43	NO	NO	NO	37	YES	YES
PAIR 117	0	43	NO	NO	NO	234	YES	YES
PAIR 118	9.55247e-05	43	NO	NO	NO	239	YES	YES
PAIR 119	4.76906e-05	43	NO	NO	NO	243	YES	YES
PAIR 120	0.000167546	43	NO	NO	NO	263	YES	YES
PAIR 121	7.15897e-05	44	NO	NO	NO	169	YES	YES
PAIR 122	7.15897e-05	44	NO	NO	NO	271	YES	YES
PAIR 123	0	44	NO	NO	NO	78	YES	YES
PAIR 124	0.000143503	44	NO	NO	NO	4	YES	YES
PAIR 125	0.000143503	44	NO	NO	NO	31	YES	YES
PAIR 126	0.000167546	44	NO	NO	NO	21	YES	YES
PAIR 127	2.38274e-05	45	NO	NO	NO	61	YES	YES
PAIR 128	0.00028831	45	NO	YES	NO	105	YES	YES
PAIR 129	9.55247e-05	45	NO	NO	NO	63	YES	YES
PAIR 130	0.000119496	45	NO	NO	NO	58	YES	YES
PAIR 131	0.000119496	45	NO	NO	NO	56	YES	YES
PAIR 132	2.38274e-05	45	NO	NO	NO	208	YES	YES
PAIR 133	0.000167546	45	NO	NO	NO	228	YES	YES
PAIR 134	0.000119496	45	NO	NO	NO	20	YES	YES
PAIR 135	0.0160531	53472	YES	YES	NO	91	NO	NO
PAIR 136	0	46	NO	NO	NO	61	YES	YES
PAIR 137	9.55247e-05	46	NO	NO	NO	37	YES	YES
PAIR 138	2.38274e-05	46	NO	NO	NO	37	YES	YES
PAIR 139	7.15897e-05	46	NO	NO	NO	21	YES	YES
PAIR 140	4.76906e-05	47	NO	NO	NO	42	YES	YES
PAIR 141	9.55247e-05	47	NO	NO	NO	82	YES	YES
PAIR 142	7.15897e-05	47	NO	NO	NO	35	YES	YES
PAIR 143	7.15897e-05	47	NO	NO	NO	25	YES	YES
PAIR 144	7.15897e-05	47	NO	NO	YES	0	YES	YES
PAIR 145	7.15897e-05	47	NO	NO	NO	129	YES	YES
PAIR 146	0.0160531	53472	YES	YES	NO	91	NO	NO
PAIR 147	4.76906e-05	48	NO	NO	NO	171	YES	YES
PAIR 148	7.15897e-05	48	NO	NO	NO	128	YES	YES
PAIR 149	7.15897e-05	48	NO	NO	NO	105	YES	YES
PAIR 150	0	48	NO	YES	NO	120	YES	YES
PAIR 151	9.55247e-05	49	NO	NO	NO	166	YES	YES
PAIR 152	0.000119496	49	NO	NO	NO	110	YES	YES
PAIR 153	4.76906e-05	49	NO	NO	NO	105	YES	YES
PAIR 154	0	49	NO	NO	NO	35	YES	YES
PAIR 155	0.00028831	49	NO	YES	NO	14	YES	YES
PAIR 156	7.15897e-05	50	NO	NO	NO	295	YES	YES
PAIR 157	0.000119496	50	NO	NO	NO	276	YES	YES
PAIR 158	0.000167546	50	NO	NO	NO	91	YES	YES
PAIR 159	2.38274e-05	50	NO	NO	NO	113	YES	YES
PAIR 160	2.38274e-05	50	NO	NO	NO	105	YES	YES
PAIR 161	0.000264084	50	NO	NO	NO	63	YES	YES
PAIR 162	7.15897e-05	50	NO	NO	YES	0	YES	YES
PAIR 163	9.55247e-05	50	NO	NO	NO	44	YES	YES
PAIR 164	0.000143503	50	NO	NO	NO	21	YES	YES
PAIR 165	0.0162193	53488	YES	YES	NO	91	NO	NO
PAIR 166	7.15897e-05	51	NO	NO	NO	86	YES	YES
PAIR 167	9.55247e-05	51	NO	NO	NO	105	YES	YES
PAIR 168	0.00028831	51	NO	YES	NO	57	YES	YES
PAIR 169	4.76906e-05	52	NO	NO	NO	215	YES	YES
PAIR 170	0.000119496	52	NO	NO	NO	142	YES	YES
PAIR 171	0	52	NO	NO	NO	321	YES	YES
PAIR 172	9.55247e-05	52	NO	NO	NO	126	YES	YES
PAIR 173	7.15897e-05	52	NO	NO	NO	79	YES	YES
PAIR 174	4.76906e-05	52	NO	NO	NO	208	YES	YES
PAIR 175	9.55247e-05	52	NO	NO	NO	44	YES	YES
PAIR 176	0	53	NO	NO	NO	64	YES	YES
PAIR 177	4.76906e-05	53	NO	NO	NO	67	YES	YES
PAIR 178	4.76906e-05	53	NO	NO	NO	61	YES	YES
PAIR 179	4.76906e-05	53	NO	NO	NO	78	YES	YES
PAIR 180	4.76906e-05	53	NO	NO	NO	31	YES	YES
PAIR 181	4.76906e-05	53	NO	NO	NO	56	YES	YES
PAIR 182	7.15897e-05	53	NO	NO	NO	14	YES	YES
PAIR 183	9.55247e-05	53	NO	NO	YES	0	YES	YES
PAIR 184	0.000385581	54	NO	NO	NO	Unknown	YES	NO
PAIR 185	0.000167546	54	NO	NO	NO	163	YES	YES
PAIR 186	2.38274e-05	54	NO	NO	NO	271	YES	YES
PAIR 187	9.55247e-05	54	NO	NO	NO	42	YES	YES
PAIR 188	0.000143503	54	NO	NO	NO	63	YES	YES
PAIR 189	2.38274e-05	54	NO	NO	NO	76	YES	YES
PAIR 190	2.38274e-05	54	NO	NO	NO	171	YES	YES
PAIR 191	2.38274e-05	28	YES	YES	NO	69	YES	YES
PAIR 192	0.0160531	53512	YES	YES	NO	91	NO	NO
PAIR 193	0.000361208	55	NO	NO	NO	Unknown	YES	NO
PAIR 194	9.55247e-05	55	NO	NO	NO	48	YES	YES
PAIR 195	7.15897e-05	55	NO	NO	NO	298	YES	YES
PAIR 196	0.000119496	55	NO	NO	NO	113	YES	YES
PAIR 197	2.38274e-05	55	NO	YES	NO	4	YES	YES
PAIR 198	4.76906e-05	55	NO	NO	NO	215	YES	YES
PAIR 199	0.000143503	55	NO	NO	NO	19	YES	YES
PAIR 200	0.000143503	55	NO	NO	NO	37	YES	YES
PAIR 201	0.000119496	55	NO	NO	NO	105	YES	YES
PAIR 202	9.55247e-05	55	NO	NO	NO	4	YES	YES
PAIR 203	0	55	NO	NO	NO	129	YES	YES
PAIR 204	4.76906e-05	56	NO	YES	NO	50	YES	YES
PAIR 205	4.76906e-05	56	NO	NO	NO	213	YES	YES
PAIR 206	0.000119496	56	NO	NO	NO	213	YES	YES
PAIR 207	0.000167546	56	NO	NO	NO	48	YES	YES
PAIR 208	0.000167546	56	NO	NO	NO	190	YES	YES
PAIR 209	4.76906e-05	56	NO	NO	NO	215	YES	YES
PAIR 210	0	56	NO	NO	NO	394	YES	YES
PAIR 211	4.76906e-05	56	NO	YES	NO	24	YES	YES
PAIR 212	4.76906e-05	56	NO	NO	NO	124	YES	YES
PAIR 213	0.000264084	56	NO	NO	NO	163	YES	YES
PAIR 214	0	56	NO	NO	NO	105	YES	YES
PAIR 215	2.38274e-05	56	YES	YES	YES	0	YES	YES
PAIR 216	2.38274e-05	32	YES	YES	NO	69	YES	YES
PAIR 217	0.000361208	57	NO	NO	NO	Unknown	YES	NO
PAIR 218	0.000167546	57	NO	NO	NO	187	YES	YES
PAIR 219	0	57	NO	NO	NO	142	YES	YES
PAIR 220	7.15897e-05	57	NO	NO	NO	167	YES	YES
PAIR 221	4.76906e-05	57	NO	NO	NO	113	YES	YES
PAIR 222	7.15897e-05	57	NO	NO	NO	126	YES	YES
PAIR 223	0.000119496	57	NO	NO	NO	120	YES	YES
PAIR 224	9.55247e-05	57	NO	NO	NO	63	YES	YES
PAIR 225	0.000312573	58	NO	NO	NO	Unknown	YES	NO
PAIR 226	0.000312573	58	NO	NO	NO	Unknown	YES	NO
PAIR 227	4.76906e-05	58	NO	NO	NO	5	YES	YES
PAIR 228	4.76906e-05	58	NO	NO	NO	168	YES	YES
PAIR 229	9.55247e-05	58	NO	YES	NO	3	YES	YES
PAIR 230	2.38274e-05	58	NO	YES	NO	165	YES	YES
PAIR 231	0.000167546	58	NO	NO	NO	5	YES	YES
PAIR 232	0.000119496	58	NO	NO	NO	70	YES	YES
PAIR 233	0.000119496	58	NO	YES	NO	56	YES	YES
PAIR 234	0.000191626	58	NO	NO	NO	77	YES	YES
PAIR 235	0.000167546	58	NO	NO	NO	28	YES	YES
PAIR 236	0.000906124	58	NO	NO	NO	23	YES	YES
PAIR 237	0.000167546	58	NO	NO	YES	0	YES	YES
PAIR 238	0.000361208	59	NO	NO	NO	Unknown	YES	NO
PAIR 239	0.000191626	59	NO	NO	NO	213	YES	YES
PAIR 240	0.000191626	59	NO	YES	NO	8	YES	YES
PAIR 241	0.000312573	59	NO	NO	NO	Unknown	YES	NO
PAIR 242	0.000143503	59	NO	NO	NO	30	YES	YES
PAIR 243	0	59	NO	NO	NO	28	YES	YES
PAIR 244	0	59	NO	NO	NO	135	YES	YES
PAIR 245	2.38274e-05	59	NO	NO	NO	96	YES	YES
PAIR 246	2.38274e-05	59	NO	NO	NO	166	YES	YES
PAIR 247	2.38274e-05	59	NO	NO	NO	211	YES	YES
PAIR 248	7.15897e-05	59	NO	NO	NO	63	YES	YES
PAIR 249	0	59	NO	NO	NO	135	YES	YES
PAIR 250	0.000143503	59	NO	NO	NO	147	YES	YES
PAIR 251	2.38274e-05	59	NO	YES	NO	28	YES	YES
PAIR 252	0	59	NO	NO	NO	28	YES	YES
PAIR 253	0.000119496	59	NO	NO	NO	189	YES	YES
PAIR 254	0.000167546	59	NO	NO	NO	21	YES	YES
PAIR 255	0	60	NO	NO	NO	45	YES	YES
PAIR 256	9.55247e-05	60	NO	YES	NO	5	YES	YES
PAIR 257	0.000143503	60	NO	NO	NO	137	YES	YES
PAIR 258	4.76906e-05	60	NO	NO	NO	64	YES	YES
PAIR 259	4.76906e-05	60	NO	NO	NO	3	YES	YES
PAIR 260	4.76906e-05	60	NO	NO	NO	352	YES	YES
PAIR 261	4.76906e-05	60	NO	NO	NO	160	YES	YES
PAIR 262	9.55247e-05	60	NO	NO	NO	166	YES	YES
PAIR 263	2.38274e-05	60	NO	NO	NO	211	YES	YES
PAIR 264	7.15897e-05	60	NO	NO	NO	234	YES	YES
PAIR 265	2.38274e-05	60	NO	YES	NO	113	YES	YES
PAIR 266	0.000119496	60	NO	NO	NO	120	YES	YES
PAIR 267	7.15897e-05	60	NO	NO	NO	129	YES	YES
PAIR 268	0	60	NO	NO	NO	228	YES	YES
PAIR 269	4.76906e-05	42	YES	YES	NO	28	YES	YES
PAIR 270	0.000361208	61	NO	NO	NO	Unknown	YES	NO
PAIR 271	0.000385581	61	NO	NO	NO	Unknown	YES	NO
PAIR 272	4.76906e-05	61	NO	NO	NO	78	YES	YES
PAIR 273	0.000119496	61	NO	YES	NO	168	YES	YES
PAIR 274	9.55247e-05	61	NO	NO	NO	3	YES	YES
PAIR 275	7.15897e-05	61	NO	NO	NO	107	YES	YES
PAIR 276	2.38274e-05	61	NO	NO	NO	1	YES	YES
PAIR 277	0.000119496	61	NO	NO	NO	24	YES	YES
PAIR 278	4.76906e-05	61	NO	NO	NO	145	YES	YES
PAIR 279	7.15897e-05	61	NO	NO	NO	100	YES	YES
PAIR 280	0.000215742	61	NO	YES	NO	259	YES	YES
PAIR 281	0.000143503	61	NO	YES	NO	49	YES	YES
PAIR 282	0.000143503	61	NO	NO	NO	108	YES	YES
PAIR 283	0.0160531	53027	YES	YES	YES	0	NO	NO
PAIR 284	7.15897e-05	42	YES	YES	NO	14	YES	YES
PAIR 285	0.000385581	62	NO	NO	NO	Unknown	YES	NO
PAIR 286	0.000385581	62	NO	NO	NO	Unknown	YES	NO
PAIR 287	0	62	NO	NO	NO	53	YES	YES
PAIR 288	0.000361208	62	NO	NO	NO	Unknown	YES	NO
PAIR 289	0.000385581	62	NO	NO	NO	Unknown	YES	NO
PAIR 290	0.000167546	62	NO	NO	NO	48	YES	YES
PAIR 291	9.55247e-05	62	NO	NO	NO	354	YES	YES
PAIR 292	7.15897e-05	62	NO	NO	NO	212	YES	YES
PAIR 293	7.15897e-05	62	NO	NO	NO	211	YES	YES
PAIR 294	9.55247e-05	62	NO	NO	NO	91	YES	YES
PAIR 295	4.76906e-05	62	NO	NO	NO	142	YES	YES
PAIR 296	7.15897e-05	62	NO	NO	YES	0	YES	YES
PAIR 297	0.000167546	62	NO	NO	NO	135	YES	YES
PAIR 298	0.000119496	62	NO	NO	NO	49	YES	YES
PAIR 299	2.38274e-05	62	NO	NO	NO	120	YES	YES
PAIR 300	0.000191626	62	NO	NO	YES	0	YES	YES
PAIR 301	4.76906e-05	62	NO	NO	NO	42	YES	YES
PAIR 302	4.76906e-05	62	NO	NO	NO	189	YES	YES
PAIR 303	0.00028831	62	NO	YES	NO	70	YES	YES
PAIR 304	0.0162193	53035	YES	YES	YES	0	NO	NO
PAIR 305	0.0162193	53095	YES	YES	YES	0	NO	NO
PAIR 306	0.000361208	63	NO	NO	NO	Unknown	YES	NO
PAIR 307	0.000191626	63	NO	NO	NO	213	YES	YES
PAIR 308	4.76906e-05	63	NO	NO	NO	33	YES	YES
PAIR 309	4.76906e-05	63	NO	NO	NO	140	YES	YES
PAIR 310	0.000143503	63	NO	NO	NO	168	YES	YES
PAIR 311	0.000167546	63	NO	NO	NO	154	YES	YES
PAIR 312	0.000119496	63	NO	YES	NO	160	YES	YES
PAIR 313	0.000119496	63	NO	NO	NO	96	YES	YES
PAIR 314	4.76906e-05	63	NO	NO	NO	142	YES	YES
PAIR 315	0.000143503	63	NO	NO	NO	84	YES	YES
PAIR 316	4.76906e-05	63	NO	NO	NO	105	YES	YES
PAIR 317	2.38274e-05	63	NO	NO	NO	70	YES	YES
PAIR 318	4.76906e-05	63	NO	NO	NO	185	YES	YES
PAIR 319	0.000191626	63	NO	NO	NO	7	YES	YES
PAIR 320	9.55247e-05	63	NO	NO	NO	228	YES	YES
PAIR 321	0.000385581	64	NO	NO	NO	Unknown	YES	NO
PAIR 322	0.000312573	64	NO	NO	NO	Unknown	YES	NO
PAIR 323	0.000119496	64	NO	NO	NO	157	YES	YES
PAIR 324	0.000167546	64	NO	NO	NO	48	YES	YES
PAIR 325	0	64	NO	YES	NO	8	YES	YES
PAIR 326	0.000336872	64	NO	NO	NO	Unknown	YES	NO
PAIR 327	0.000143503	64	NO	NO	NO	5	YES	YES
PAIR 328	0.000215742	64	NO	NO	NO	109	YES	YES
PAIR 329	0.000119496	64	NO	NO	NO	27	YES	YES
PAIR 330	7.15897e-05	64	NO	NO	NO	149	YES	YES
PAIR 331	9.55247e-05	64	NO	NO	NO	166	YES	YES
PAIR 332	0.000167546	64	NO	NO	NO	187	YES	YES
PAIR 333	0.000167546	64	NO	NO	NO	77	YES	YES
PAIR 334	0.000119496	64	NO	NO	NO	126	YES	YES
PAIR 335	0.000143503	64	NO	NO	NO	49	YES	YES
PAIR 336	0.000191626	64	NO	NO	NO	126	YES	YES
PAIR 337	0.000191626	64	NO	NO	NO	21	YES	YES
PAIR 338	7.15897e-05	64	NO	NO	NO	56	YES	YES
PAIR 339	0.000239895	64	NO	NO	NO	56	YES	YES
PAIR 340	4.76906e-05	64	NO	NO	NO	4	YES	YES
PAIR 341	7.15897e-05	64	NO	NO	NO	14	YES	YES
PAIR 342	7.15897e-05	64	NO	NO	NO	49	YES	YES
PAIR 343	0.000239895	64	NO	NO	NO	21	YES	YES
PAIR 344	4.76906e-05	64	NO	YES	NO	129	YES	YES
PAIR 345	0.000119496	50	YES	YES	NO	341	YES	YES
PAIR 346	0.000191626	65	NO	NO	NO	45	YES	YES
PAIR 347	0.000191626	65	NO	NO	NO	213	YES	YES
PAIR 348	0.000119496	65	NO	NO	NO	219	YES	YES
PAIR 349	9.55247e-05	65	NO	YES	NO	3	YES	YES
PAIR 350	0.000143503	65	NO	NO	NO	214	YES	YES
PAIR 351	0.000119496	65	NO	NO	NO	151	YES	YES
PAIR 352	0.000385581	65	NO	NO	NO	Unknown	YES	NO
PAIR 353	0.000167546	65	NO	NO	NO	172	YES	YES
PAIR 354	0.000167546	65	NO	NO	NO	435	YES	YES
PAIR 355	9.55247e-05	65	NO	NO	NO	169	YES	YES
PAIR 356	2.38274e-05	65	NO	NO	NO	433	YES	YES
PAIR 357	4.76906e-05	65	NO	NO	NO	25	YES	YES
PAIR 358	4.76906e-05	65	NO	NO	NO	132	YES	YES
PAIR 359	9.55247e-05	65	NO	NO	NO	103	YES	YES
PAIR 360	0	65	NO	NO	NO	107	YES	YES
PAIR 361	4.76906e-05	65	NO	NO	YES	0	YES	YES
PAIR 362	9.55247e-05	65	NO	NO	NO	234	YES	YES
PAIR 363	7.15897e-05	65	NO	NO	NO	28	YES	YES
PAIR 364	0.000119496	65	NO	NO	NO	31	YES	YES
PAIR 365	0.000361208	65	NO	NO	NO	161	YES	YES
PAIR 366	2.38274e-05	65	NO	YES	YES	0	YES	YES
PAIR 367	2.38274e-05	66	NO	NO	NO	199	YES	YES
PAIR 368	4.76906e-05	66	NO	NO	NO	219	YES	YES
PAIR 369	9.55247e-05	66	NO	NO	NO	54	YES	YES
PAIR 370	0.000167546	66	NO	NO	NO	45	YES	YES
PAIR 371	0	66	NO	NO	NO	357	YES	YES
PAIR 372	0.000119496	66	NO	YES	NO	168	YES	YES
PAIR 373	0.000191626	66	NO	NO	NO	223	YES	YES
PAIR 374	0.000409992	66	NO	NO	NO	Unknown	YES	NO
PAIR 375	0.000409992	66	NO	NO	NO	Unknown	YES	NO
PAIR 376	0.000434439	66	NO	NO	NO	Unknown	YES	NO
PAIR 377	0.000508006	66	NO	NO	NO	Unknown	YES	NO
PAIR 378	0.000191626	66	NO	NO	NO	223	YES	YES
PAIR 379	0.000119496	66	NO	YES	NO	214	YES	YES
PAIR 380	0.000143503	66	NO	NO	NO	220	YES	YES
PAIR 381	0.000143503	66	NO	NO	NO	220	YES	YES
PAIR 382	9.55247e-05	66	NO	NO	NO	218	YES	YES
PAIR 383	9.55247e-05	66	NO	NO	NO	218	YES	YES
PAIR 384	4.76906e-05	66	NO	NO	NO	206	YES	YES
PAIR 385	9.55247e-05	66	NO	NO	NO	61	YES	YES
PAIR 386	9.55247e-05	66	NO	NO	NO	94	YES	YES
PAIR 387	7.15897e-05	66	NO	NO	NO	72	YES	YES
PAIR 388	2.38274e-05	66	NO	NO	NO	270	YES	YES
PAIR 389	0.000434439	66	NO	YES	NO	70	YES	YES
PAIR 390	0.000409992	67	NO	NO	NO	Unknown	YES	NO
PAIR 391	0.0151342	53675	YES	YES	YES	0	NO	NO
PAIR 392	0.000385581	67	NO	NO	NO	Unknown	YES	NO
PAIR 393	2.38274e-05	67	NO	NO	NO	55	YES	YES
PAIR 394	7.15897e-05	67	NO	NO	NO	483	YES	YES
PAIR 395	0.000191626	67	NO	NO	NO	48	YES	YES
PAIR 396	4.76906e-05	67	NO	YES	NO	56	YES	YES
PAIR 397	0.000336872	67	NO	NO	NO	116	YES	YES
PAIR 398	0.000191626	67	NO	NO	NO	114	YES	YES
PAIR 399	9.55247e-05	67	NO	NO	NO	61	YES	YES
PAIR 400	0.000119496	67	NO	NO	NO	142	YES	YES
PAIR 401	4.76906e-05	67	NO	NO	NO	324	YES	YES
PAIR 402	4.76906e-05	67	NO	NO	NO	370	YES	YES
PAIR 403	0.000167546	67	NO	NO	NO	63	YES	YES
PAIR 404	0.000191626	67	NO	NO	NO	49	YES	YES
PAIR 405	0.000143503	67	NO	NO	NO	14	YES	YES
PAIR 406	0.000191626	67	NO	NO	NO	270	YES	YES
PAIR 407	2.38274e-05	68	NO	NO	NO	154	YES	YES
PAIR 408	0.000312573	68	NO	NO	NO	Unknown	YES	NO
PAIR 409	2.38274e-05	68	NO	YES	NO	217	YES	YES
PAIR 410	0.000119496	68	NO	NO	NO	112	YES	YES
PAIR 411	0.000167546	68	NO	NO	NO	103	YES	YES
PAIR 412	2.38274e-05	68	NO	YES	NO	98	YES	YES
PAIR 413	0	68	NO	NO	NO	349	YES	YES
PAIR 414	0.000119496	68	NO	NO	NO	61	YES	YES
PAIR 415	9.55247e-05	68	NO	NO	NO	394	YES	YES
PAIR 416	0.000191626	68	NO	NO	NO	79	YES	YES
PAIR 417	0.000143503	68	NO	NO	NO	375	YES	YES
PAIR 418	7.15897e-05	68	NO	NO	YES	0	YES	YES
PAIR 419	0.000119496	68	NO	NO	NO	245	YES	YES
PAIR 420	9.55247e-05	68	NO	NO	YES	0	YES	YES
PAIR 421	0.000215742	68	NO	NO	NO	108	YES	YES
PAIR 422	0.0158335	54731	YES	YES	YES	0	NO	NO
PAIR 423	0.000239895	69	NO	NO	NO	164	YES	YES
PAIR 424	0.000215742	69	NO	NO	NO	213	YES	YES
PAIR 425	0.000312573	69	NO	NO	NO	Unknown	YES	NO
PAIR 426	2.38274e-05	69	NO	NO	NO	10	YES	YES
PAIR 427	7.15897e-05	69	NO	NO	NO	438	YES	YES
PAIR 428	0.000239895	69	NO	NO	NO	119	YES	YES
PAIR 429	0.000191626	69	NO	YES	NO	8	YES	YES
PAIR 430	0.000143503	69	NO	NO	NO	140	YES	YES
PAIR 431	0.000167546	69	NO	NO	NO	100	YES	YES
PAIR 432	9.55247e-05	69	NO	NO	NO	106	YES	YES
PAIR 433	4.76906e-05	69	NO	NO	NO	295	YES	YES
PAIR 434	0.000119496	69	NO	NO	NO	37	YES	YES
PAIR 435	0.000143503	69	NO	NO	NO	158	YES	YES
PAIR 436	2.38274e-05	69	NO	NO	NO	65	YES	YES
PAIR 437	4.76906e-05	69	NO	NO	NO	70	YES	YES
PAIR 438	7.15897e-05	69	NO	NO	NO	28	YES	YES
PAIR 439	0.000215742	69	NO	NO	NO	127	YES	YES
PAIR 440	0.000119496	69	NO	NO	NO	131	YES	YES
PAIR 441	4.76906e-05	70	NO	NO	NO	259	YES	YES
PAIR 442	0	70	NO	NO	NO	51	YES	YES
PAIR 443	0.000143503	70	NO	NO	NO	33	YES	YES
PAIR 444	0.000119496	70	NO	NO	NO	193	YES	YES
PAIR 445	0.000385581	70	NO	NO	NO	Unknown	YES	NO
PAIR 446	0.000143503	70	NO	NO	NO	3	YES	YES
PAIR 447	0.000143503	70	NO	NO	NO	211	YES	YES
PAIR 448	0.000119496	70	NO	NO	NO	99	YES	YES
PAIR 449	0	70	NO	NO	NO	209	YES	YES
PAIR 450	2.38274e-05	70	NO	YES	NO	209	YES	YES
PAIR 451	0.000215742	70	NO	NO	NO	171	YES	YES
PAIR 452	2.38274e-05	70	NO	NO	NO	295	YES	YES
PAIR 453	0.000191626	70	NO	NO	NO	163	YES	YES
PAIR 454	7.15897e-05	70	NO	NO	NO	79	YES	YES
PAIR 455	7.15897e-05	70	NO	NO	NO	184	YES	YES
PAIR 456	9.55247e-05	70	NO	NO	NO	276	YES	YES
PAIR 457	7.15897e-05	70	NO	NO	NO	130	YES	YES
PAIR 458	0.000119496	70	NO	NO	NO	234	YES	YES
PAIR 459	0.000167546	70	NO	NO	NO	126	YES	YES
PAIR 460	0.000361208	70	NO	NO	NO	49	YES	YES
PAIR 461	4.76906e-05	70	NO	NO	NO	270	YES	YES
PAIR 462	0.000143503	70	NO	NO	NO	171	YES	YES
PAIR 463	7.15897e-05	70	NO	NO	NO	14	YES	YES
PAIR 464	7.15897e-05	70	NO	NO	NO	60	YES	YES
PAIR 465	0	70	NO	NO	NO	46	YES	YES
PAIR 466	7.15897e-05	70	NO	NO	NO	28	YES	YES
PAIR 467	7.15897e-05	71	NO	YES	NO	148	YES	YES
PAIR 468	4.76906e-05	71	NO	NO	NO	84	YES	YES
PAIR 469	0.000119496	71	NO	NO	NO	163	YES	YES
PAIR 470	0.000167546	71	NO	NO	NO	179	YES	YES
PAIR 471	0.000191626	71	NO	NO	NO	357	YES	YES
PAIR 472	9.55247e-05	71	NO	NO	NO	30	YES	YES
PAIR 473	9.55247e-05	71	NO	NO	NO	1	YES	YES
PAIR 474	9.55247e-05	71	NO	NO	NO	162	YES	YES
PAIR 475	0.000361208	71	NO	NO	NO	Unknown	YES	NO
PAIR 476	7.15897e-05	71	NO	YES	NO	191	YES	YES
PAIR 477	0.000215742	71	NO	NO	NO	28	YES	YES
PAIR 478	2.38274e-05	71	NO	NO	NO	2	YES	YES
PAIR 479	0.000143503	71	NO	NO	NO	37	YES	YES
PAIR 480	7.15897e-05	71	NO	NO	NO	23	YES	YES
PAIR 481	7.15897e-05	71	NO	NO	NO	121	YES	YES
PAIR 482	0.000215742	71	NO	NO	NO	135	YES	YES
PAIR 483	0.000143503	71	NO	NO	NO	271	YES	YES
PAIR 484	9.55247e-05	71	NO	YES	NO	82	YES	YES
PAIR 485	9.55247e-05	71	NO	NO	NO	105	YES	YES
PAIR 486	2.38274e-05	71	NO	NO	NO	298	YES	YES
PAIR 487	2.38274e-05	72	NO	YES	NO	241	YES	YES
PAIR 488	4.76906e-05	72	NO	NO	NO	51	YES	YES
PAIR 489	0.000167546	72	NO	NO	NO	45	YES	YES
PAIR 490	0.000143503	72	NO	NO	NO	140	YES	YES
PAIR 491	9.55247e-05	72	NO	NO	NO	151	YES	YES
PAIR 492	0.000143503	72	NO	NO	NO	137	YES	YES
PAIR 493	0.000312573	72	NO	NO	NO	Unknown	YES	NO
PAIR 494	7.15897e-05	72	NO	NO	NO	211	YES	YES
PAIR 495	0.000167546	72	NO	NO	NO	162	YES	YES
PAIR 496	0	72	NO	NO	NO	135	YES	YES
PAIR 497	4.76906e-05	72	NO	NO	NO	149	YES	YES
PAIR 498	7.15897e-05	72	NO	NO	NO	430	YES	YES
PAIR 499	0.000239895	72	NO	NO	NO	111	YES	YES
PAIR 500	2.38274e-05	72	NO	NO	NO	405	YES	YES
PAIR 501	0.000191626	72	NO	NO	NO	86	YES	YES
PAIR 502	9.55247e-05	72	NO	NO	NO	105	YES	YES
PAIR 503	9.55247e-05	72	NO	NO	NO	148	YES	YES
PAIR 504	0.000191626	72	NO	NO	NO	65	YES	YES
PAIR 505	9.55247e-05	72	NO	NO	NO	63	YES	YES
PAIR 506	0.000143503	72	NO	NO	NO	105	YES	YES
PAIR 507	0.000143503	72	NO	NO	NO	31	YES	YES
PAIR 508	0.000191626	72	NO	NO	NO	21	YES	YES
PAIR 509	0.000385581	72	NO	NO	NO	28	YES	YES
PAIR 510	0	72	NO	NO	NO	28	YES	YES
PAIR 511	2.38274e-05	72	NO	NO	NO	203	YES	YES
PAIR 512	0.000119496	72	NO	NO	NO	129	YES	YES
PAIR 513	0.000167546	72	NO	NO	NO	21	YES	YES
PAIR 514	9.55247e-05	72	NO	NO	NO	9	YES	YES
PAIR 515	0.000312573	73	NO	NO	NO	Unknown	YES	NO
PAIR 516	0.000167546	73	NO	NO	NO	78	YES	YES
PAIR 517	7.15897e-05	73	NO	YES	NO	50	YES	YES
PAIR 518	7.15897e-05	73	NO	NO	NO	213	YES	YES
PAIR 519	0.000434439	73	NO	NO	NO	Unknown	YES	NO
PAIR 520	7.15897e-05	73	NO	NO	NO	103	YES	YES
PAIR 521	0.000143503	73	NO	NO	NO	5	YES	YES
PAIR 522	0.000143503	73	NO	NO	NO	168	YES	YES
PAIR 523	0.000167546	73	NO	NO	NO	112	YES	YES
PAIR 524	0.000119496	73	NO	NO	NO	104	YES	YES
PAIR 525	2.38274e-05	73	NO	NO	NO	24	YES	YES
PAIR 526	2.38274e-05	73	NO	NO	NO	347	YES	YES
PAIR 527	4.76906e-05	73	NO	NO	NO	207	YES	YES
PAIR 528	0.000119496	73	NO	NO	NO	105	YES	YES
PAIR 529	9.55247e-05	73	NO	NO	NO	333	YES	YES
PAIR 530	2.38274e-05	73	NO	NO	NO	298	YES	YES
PAIR 531	4.76906e-05	73	NO	NO	NO	14	YES	YES
PAIR 532	0.000119496	73	NO	NO	NO	70	YES	YES
PAIR 533	4.76906e-05	73	NO	NO	NO	14	YES	YES
PAIR 534	0.000143503	73	NO	NO	NO	28	YES	YES
PAIR 535	0.000167546	73	NO	NO	NO	46	YES	YES
PAIR 536	9.55247e-05	73	NO	NO	NO	9	YES	YES
PAIR 537	7.15897e-05	73	NO	NO	NO	81	YES	YES
PAIR 538	0.0158882	54749	YES	YES	YES	0	NO	NO
PAIR 539	4.76906e-05	74	NO	NO	NO	185	YES	YES
PAIR 540	0.000167546	74	NO	NO	NO	45	YES	YES
PAIR 541	2.38274e-05	74	NO	NO	NO	196	YES	YES
PAIR 542	4.76906e-05	74	NO	NO	NO	6	YES	YES
PAIR 543	4.76906e-05	74	NO	NO	NO	214	YES	YES
PAIR 544	0.000143503	74	NO	NO	NO	214	YES	YES
PAIR 545	0.000167546	74	NO	NO	NO	154	YES	YES
PAIR 546	0.000167546	74	NO	NO	NO	175	YES	YES
PAIR 547	0.000215742	74	NO	YES	NO	217	YES	YES
PAIR 548	0.000312573	74	NO	NO	NO	Unknown	YES	NO
PAIR 549	0.000119496	74	NO	NO	NO	176	YES	YES
PAIR 550	0.000143503	74	NO	NO	NO	116	YES	YES
PAIR 551	4.76906e-05	74	NO	NO	NO	351	YES	YES
PAIR 552	0	74	NO	NO	NO	114	YES	YES
PAIR 553	7.15897e-05	74	NO	NO	NO	131	YES	YES
PAIR 554	4.76906e-05	74	NO	NO	NO	271	YES	YES
PAIR 555	2.38274e-05	74	NO	NO	NO	70	YES	YES
PAIR 556	0.000119496	74	NO	NO	NO	135	YES	YES
PAIR 557	0.000191626	74	NO	NO	NO	184	YES	YES
PAIR 558	9.55247e-05	74	NO	NO	NO	148	YES	YES
PAIR 559	2.38274e-05	74	NO	NO	NO	37	YES	YES
PAIR 560	9.55247e-05	74	NO	NO	NO	4	YES	YES
PAIR 561	4.76906e-05	74	NO	NO	NO	63	YES	YES
PAIR 562	0.000264084	74	NO	NO	NO	11	YES	YES
PAIR 563	2.38274e-05	74	NO	NO	NO	228	YES	YES
PAIR 564	4.76906e-05	74	NO	NO	NO	134	YES	YES
PAIR 565	0	54	YES	YES	NO	250	YES	YES
PAIR 566	0.0174761	61552	YES	YES	NO	298	NO	NO
PAIR 567	0	75	NO	NO	NO	199	YES	YES
PAIR 568	4.76906e-05	75	NO	NO	NO	142	YES	YES
PAIR 569	0.000191626	75	NO	NO	NO	45	YES	YES
PAIR 570	0	75	NO	NO	NO	59	YES	YES
PAIR 571	0.000191626	75	NO	NO	NO	51	YES	YES
PAIR 572	0.000336872	75	NO	NO	NO	Unknown	YES	NO
PAIR 573	0.000385581	75	NO	NO	NO	Unknown	YES	NO
PAIR 574	0.000167546	75	NO	NO	NO	45	YES	YES
PAIR 575	0.000167546	75	NO	NO	NO	33	YES	YES
PAIR 576	0.000191626	75	NO	NO	NO	223	YES	YES
PAIR 577	0.000167546	75	NO	NO	NO	438	YES	YES
PAIR 578	9.55247e-05	75	NO	NO	NO	397	YES	YES
PAIR 579	7.15897e-05	75	NO	NO	NO	239	YES	YES
PAIR 580	0.000264084	75	NO	NO	NO	174	YES	YES
PAIR 581	0	75	NO	NO	NO	181	YES	YES
PAIR 582	7.15897e-05	75	NO	NO	NO	163	YES	YES
PAIR 583	0.000143503	75	NO	NO	NO	102	YES	YES
PAIR 584	9.55247e-05	75	NO	NO	NO	42	YES	YES
PAIR 585	2.38274e-05	75	NO	NO	NO	111	YES	YES
PAIR 586	0.000191626	75	NO	NO	NO	91	YES	YES
PAIR 587	0.000167546	75	NO	NO	NO	7	YES	YES
PAIR 588	9.55247e-05	75	NO	NO	NO	42	YES	YES
PAIR 589	0	75	NO	NO	NO	49	YES	YES
PAIR 590	0.00028831	75	NO	NO	NO	77	YES	YES
PAIR 591	0.000239895	75	NO	NO	NO	238	YES	YES
PAIR 592	0	75	NO	NO	NO	74	YES	YES
PAIR 593	0.000167546	75	NO	NO	NO	28	YES	YES
PAIR 594	0.000119496	75	NO	NO	NO	14	YES	YES
PAIR 595	9.55247e-05	75	NO	NO	NO	221	YES	YES
PAIR 596	4.76906e-05	75	NO	NO	NO	134	YES	YES
PAIR 597	0.000167546	76	NO	NO	NO	185	YES	YES
PAIR 598	0.000191626	76	NO	NO	NO	45	YES	YES
PAIR 599	2.38274e-05	76	NO	NO	NO	205	YES	YES
PAIR 600	0.00028831	76	NO	NO	NO	224	YES	YES
PAIR 601	4.76906e-05	76	NO	NO	NO	140	YES	YES
PAIR 602	0.000119496	76	NO	YES	NO	168	YES	YES
PAIR 603	0.000191626	76	NO	NO	NO	223	YES	YES
PAIR 604	0.000215742	76	NO	NO	NO	10	YES	YES
PAIR 605	0.000336872	76	NO	NO	NO	119	YES	YES
PAIR 606	0.000119496	76	NO	NO	NO	137	YES	YES
PAIR 607	0.000119496	76	NO	NO	NO	241	YES	YES
PAIR 608	7.15897e-05	76	NO	NO	NO	190	YES	YES
PAIR 609	9.55247e-05	76	NO	NO	NO	134	YES	YES
PAIR 610	4.76906e-05	76	NO	NO	NO	298	YES	YES
PAIR 611	0.000119496	76	NO	NO	NO	135	YES	YES
PAIR 612	0.000119496	76	NO	NO	NO	135	YES	YES
PAIR 613	2.38274e-05	76	NO	NO	NO	142	YES	YES
PAIR 614	0.000215742	76	NO	YES	YES	0	YES	YES
PAIR 615	0.000215742	76	NO	NO	NO	107	YES	YES
PAIR 616	4.76906e-05	76	NO	NO	NO	144	YES	YES
PAIR 617	9.55247e-05	76	NO	NO	NO	42	YES	YES
PAIR 618	0.000119496	76	NO	NO	NO	35	YES	YES
PAIR 619	0.000167546	76	NO	NO	NO	71	YES	YES
PAIR 620	0.000264084	76	NO	NO	NO	7	YES	YES
PAIR 621	0	76	NO	NO	NO	111	YES	YES
PAIR 622	0.000264084	76	NO	NO	NO	35	YES	YES
PAIR 623	0.000119496	76	NO	NO	NO	28	YES	YES
PAIR 624	7.15897e-05	76	NO	NO	NO	56	YES	YES
PAIR 625	0.000264084	76	NO	NO	NO	28	YES	YES
PAIR 626	0.000191626	76	NO	NO	NO	25	YES	YES
PAIR 627	7.15897e-05	76	NO	NO	NO	76	YES	YES
PAIR 628	0.000264084	76	NO	NO	NO	35	YES	YES
PAIR 629	2.38274e-05	76	NO	NO	NO	129	YES	YES
PAIR 630	4.76906e-05	76	NO	NO	NO	143	YES	YES
PAIR 631	0.000119496	76	NO	YES	NO	152	YES	YES
PAIR 632	0.0174761	61579	YES	YES	YES	0	NO	NO
PAIR 633	4.76906e-05	77	NO	NO	NO	164	YES	YES
PAIR 634	0.000215742	77	NO	NO	NO	224	YES	YES
PAIR 635	2.38274e-05	77	NO	NO	NO	61	YES	YES
PAIR 636	0.000119496	77	NO	NO	NO	45	YES	YES
PAIR 637	0.000119496	77	NO	NO	NO	53	YES	YES
PAIR 638	0.000409992	77	NO	NO	NO	Unknown	YES	NO
PAIR 639	0	77	NO	NO	NO	154	YES	YES
PAIR 640	0.000264084	77	NO	NO	NO	137	YES	YES
PAIR 641	4.76906e-05	77	NO	NO	NO	2	YES	YES
PAIR 642	9.55247e-05	77	NO	NO	NO	27	YES	YES
PAIR 643	0	77	NO	NO	NO	107	YES	YES
PAIR 644	7.15897e-05	77	NO	NO	NO	213	YES	YES
PAIR 645	4.76906e-05	77	NO	NO	NO	49	YES	YES
PAIR 646	0.000167546	77	NO	YES	NO	312	YES	YES
PAIR 647	0.000119496	77	NO	NO	NO	35	YES	YES
PAIR 648	0.000215742	77	NO	NO	NO	126	YES	YES
PAIR 649	0.000119496	77	NO	NO	NO	42	YES	YES
PAIR 650	0.000143503	77	NO	NO	NO	35	YES	YES
PAIR 651	9.55247e-05	77	NO	NO	NO	71	YES	YES
PAIR 652	7.15897e-05	77	NO	NO	NO	254	YES	YES
PAIR 653	0.000167546	77	NO	NO	NO	84	YES	YES
PAIR 654	9.55247e-05	77	NO	NO	NO	107	YES	YES
PAIR 655	0.000264084	77	NO	NO	NO	98	YES	YES
PAIR 656	0	77	NO	NO	YES	0	YES	YES
PAIR 657	0.000119496	77	NO	NO	NO	28	YES	YES
PAIR 658	0.000143503	77	NO	NO	NO	14	YES	YES
PAIR 659	9.55247e-05	77	NO	NO	NO	284	YES	YES
PAIR 660	0.000143503	77	NO	NO	NO	11	YES	YES
PAIR 661	9.55247e-05	77	NO	NO	NO	228	YES	YES
PAIR 662	7.15897e-05	77	NO	NO	NO	6	YES	YES
PAIR 663	2.38274e-05	77	NO	NO	NO	99	YES	YES
PAIR 664	0.00881017	29450	YES	YES	YES	0	NO	NO
PAIR 665	2.38274e-05	78	NO	NO	NO	289	YES	YES
PAIR 666	7.15897e-05	78	NO	NO	NO	185	YES	YES
PAIR 667	0.000215742	78	NO	NO	NO	179	YES	YES
PAIR 668	0.000264084	78	NO	NO	NO	Unknown	YES	NO
PAIR 669	0.000434439	78	NO	NO	NO	Unknown	YES	NO
PAIR 670	9.55247e-05	78	NO	YES	NO	3	YES	YES
PAIR 671	0.000143503	78	NO	NO	NO	140	YES	YES
PAIR 672	0.000167546	78	NO	NO	NO	103	YES	YES
PAIR 673	0.000191626	78	NO	NO	NO	33	YES	YES
PAIR 674	0.000143503	78	NO	NO	NO	94	YES	YES
PAIR 675	9.55247e-05	78	NO	NO	NO	92	YES	YES
PAIR 676	2.38274e-05	78	NO	NO	NO	188	YES	YES
PAIR 677	0.000143503	78	NO	NO	NO	103	YES	YES
PAIR 678	4.76906e-05	78	NO	NO	NO	121	YES	YES
PAIR 679	7.15897e-05	78	NO	NO	NO	213	YES	YES
PAIR 680	9.55247e-05	78	NO	NO	NO	428	YES	YES
PAIR 681	0.000264084	78	NO	NO	NO	109	YES	YES
PAIR 682	9.55247e-05	78	NO	NO	NO	43	YES	YES
PAIR 683	9.55247e-05	78	NO	NO	NO	326	YES	YES
PAIR 684	0.000167546	78	NO	NO	NO	49	YES	YES
PAIR 685	0.000215742	78	NO	NO	NO	319	YES	YES
PAIR 686	4.76906e-05	78	NO	NO	NO	14	YES	YES
PAIR 687	0	78	NO	NO	NO	74	YES	YES
PAIR 688	0.000167546	78	NO	NO	NO	83	YES	YES
PAIR 689	0.000143503	78	NO	NO	NO	73	YES	YES
PAIR 690	0.000239895	78	NO	NO	NO	108	YES	YES
PAIR 691	7.15897e-05	78	NO	NO	NO	3	YES	YES
PAIR 692	0.000119496	78	NO	NO	NO	215	YES	YES
PAIR 693	7.15897e-05	79	NO	NO	NO	185	YES	YES
PAIR 694	7.15897e-05	79	NO	YES	NO	50	YES	YES
PAIR 695	7.15897e-05	79	NO	NO	NO	213	YES	YES
PAIR 696	2.38274e-05	79	NO	YES	NO	247	YES	YES
PAIR 697	7.15897e-05	79	NO	NO	NO	489	YES	YES
PAIR 698	0.000239895	79	NO	NO	NO	170	YES	YES
PAIR 699	7.15897e-05	79	NO	NO	NO	78	YES	YES
PAIR 700	0.000143503	79	NO	NO	NO	262	YES	YES
PAIR 701	0.000312573	79	NO	NO	NO	Unknown	YES	NO
PAIR 702	4.76906e-05	79	NO	NO	NO	119	YES	YES
PAIR 703	0.000143503	79	NO	NO	NO	33	YES	YES
PAIR 704	0.000143503	79	NO	NO	NO	179	YES	YES
PAIR 705	0.000239895	79	NO	NO	NO	6	YES	YES
PAIR 706	0.000167546	79	NO	NO	NO	435	YES	YES
PAIR 707	7.15897e-05	79	NO	NO	NO	4	YES	YES
PAIR 708	0	79	NO	NO	NO	146	YES	YES
PAIR 709	0.000264084	79	NO	NO	NO	187	YES	YES
PAIR 710	7.15897e-05	79	NO	NO	NO	211	YES	YES
PAIR 711	0.000264084	79	NO	NO	NO	146	YES	YES
PAIR 712	0.000167546	79	NO	NO	NO	324	YES	YES
PAIR 713	0.000191626	79	NO	NO	NO	107	YES	YES
PAIR 714	9.55247e-05	79	NO	NO	NO	9	YES	YES
PAIR 715	9.55247e-05	79	NO	NO	NO	114	YES	YES
PAIR 716	0.00028831	79	NO	NO	NO	76	YES	YES
PAIR 717	0.000143503	79	NO	NO	NO	84	YES	YES
PAIR 718	0.000167546	79	NO	NO	NO	131	YES	YES
PAIR 719	9.55247e-05	79	NO	NO	NO	77	YES	YES
PAIR 720	0.000143503	79	NO	NO	NO	28	YES	YES
PAIR 721	0.000119496	79	NO	NO	YES	0	YES	YES
PAIR 722	0.000167546	79	NO	NO	NO	83	YES	YES
PAIR 723	0.000143503	79	NO	NO	NO	76	YES	YES
PAIR 724	4.76906e-05	79	NO	NO	NO	129	YES	YES
PAIR 725	0.000119496	79	NO	NO	NO	108	YES	YES
PAIR 726	0.000167546	79	NO	NO	NO	207	YES	YES
PAIR 727	4.76906e-05	79	NO	NO	NO	21	YES	YES
PAIR 728	7.15897e-05	79	NO	NO	NO	6	YES	YES
PAIR 729	0.000119496	79	NO	NO	NO	215	YES	YES
PAIR 730	0.000119496	79	NO	NO	NO	112	YES	YES
PAIR 731	0.0151342	53116	YES	YES	YES	0	NO	NO
PAIR 732	4.76906e-05	80	NO	NO	NO	199	YES	YES
PAIR 733	0.00028831	80	NO	NO	NO	Unknown	YES	NO
PAIR 734	4.76906e-05	80	NO	NO	NO	265	YES	YES
PAIR 735	2.38274e-05	80	NO	NO	NO	244	YES	YES
PAIR 736	7.15897e-05	80	NO	NO	NO	140	YES	YES
PAIR 737	0.000167546	80	NO	NO	NO	140	YES	YES
PAIR 738	0.000167546	80	NO	NO	NO	179	YES	YES
PAIR 739	0.000143503	80	NO	NO	NO	151	YES	YES
PAIR 740	0	80	NO	NO	NO	174	YES	YES
PAIR 741	0.000119496	80	NO	NO	NO	377	YES	YES
PAIR 742	0.000119496	80	NO	NO	NO	433	YES	YES
PAIR 743	0	80	NO	NO	NO	86	YES	YES
PAIR 744	0.00028831	80	NO	NO	NO	79	YES	YES
PAIR 745	4.76906e-05	80	NO	NO	NO	186	YES	YES
PAIR 746	9.55247e-05	80	NO	NO	NO	93	YES	YES
PAIR 747	4.76906e-05	80	NO	NO	NO	335	YES	YES
PAIR 748	4.76906e-05	80	NO	YES	NO	199	YES	YES
PAIR 749	7.15897e-05	80	NO	NO	NO	102	YES	YES
PAIR 750	0.000215742	80	NO	NO	NO	259	YES	YES
PAIR 751	0	80	NO	NO	NO	21	YES	YES
PAIR 752	0.000264084	80	NO	NO	NO	39	YES	YES
PAIR 753	4.76906e-05	80	NO	NO	NO	217	YES	YES
PAIR 754	0	80	NO	NO	NO	11	YES	YES
PAIR 755	2.38274e-05	80	NO	NO	NO	161	YES	YES
PAIR 756	0.0151342	53117	YES	YES	YES	0	NO	NO
PAIR 757	0.0150285	53176	YES	YES	YES	0	NO	NO
PAIR 758	0.00152214	756	YES	YES	YES	0	YES	NO
PAIR 759	0.00170624	757	YES	YES	NO	203	YES	NO
PAIR 760	0.000167546	81	NO	NO	NO	45	YES	YES
PAIR 761	7.15897e-05	81	NO	YES	NO	154	YES	YES
PAIR 762	0.000119496	81	NO	NO	NO	402	YES	YES
PAIR 763	4.76906e-05	81	NO	NO	NO	97	YES	YES
PAIR 764	0.000143503	81	NO	NO	NO	140	YES	YES
PAIR 765	0.000191626	81	NO	NO	NO	357	YES	YES
PAIR 766	0.000191626	81	NO	NO	NO	154	YES	YES
PAIR 767	0.000215742	81	NO	NO	NO	196	YES	YES
PAIR 768	4.76906e-05	81	NO	NO	NO	120	YES	YES
PAIR 769	7.15897e-05	81	NO	NO	NO	379	YES	YES
PAIR 770	0.000143503	81	NO	NO	NO	176	YES	YES
PAIR 771	7.15897e-05	81	NO	NO	NO	148	YES	YES
PAIR 772	0.000312573	81	NO	NO	NO	Unknown	YES	NO
PAIR 773	9.55247e-05	81	NO	NO	NO	217	YES	YES
PAIR 774	0.000119496	81	NO	NO	NO	432	YES	YES
PAIR 775	0	81	NO	NO	NO	149	YES	YES
PAIR 776	0	81	NO	NO	NO	212	YES	YES
PAIR 777	9.55247e-05	81	NO	NO	NO	118	YES	YES
PAIR 778	4.76906e-05	81	NO	NO	NO	111	YES	YES
PAIR 779	0.000119496	81	NO	NO	NO	167	YES	YES
PAIR 780	7.15897e-05	81	NO	NO	NO	170	YES	YES
PAIR 781	7.15897e-05	81	NO	NO	NO	214	YES	YES
PAIR 782	7.15897e-05	81	NO	NO	NO	214	YES	YES
PAIR 783	4.76906e-05	81	NO	NO	NO	72	YES	YES
PAIR 784	0.000167546	81	NO	NO	NO	79	YES	YES
PAIR 785	0.00028831	81	NO	NO	NO	163	YES	YES
PAIR 786	0.000119496	81	NO	NO	NO	107	YES	YES
PAIR 787	0.000143503	81	NO	NO	NO	53	YES	YES
PAIR 788	4.76906e-05	81	NO	NO	NO	260	YES	YES
PAIR 789	0.000215742	81	NO	NO	NO	16	YES	YES
PAIR 790	0.000119496	81	NO	NO	NO	111	YES	YES
PAIR 791	9.55247e-05	81	NO	NO	NO	45	YES	YES
PAIR 792	0.000191626	81	NO	NO	NO	95	YES	YES
PAIR 793	0.000119496	81	NO	NO	YES	0	YES	YES
PAIR 794	7.15897e-05	81	NO	NO	NO	104	YES	YES
PAIR 795	0	81	NO	NO	NO	203	YES	YES
PAIR 796	0.000167546	81	NO	NO	NO	96	YES	YES
PAIR 797	0	81	NO	NO	NO	14	YES	YES
PAIR 798	7.15897e-05	81	NO	NO	NO	63	YES	YES
PAIR 799	0.000119496	81	NO	NO	NO	214	YES	YES
PAIR 800	2.38274e-05	81	NO	NO	NO	224	YES	YES
PAIR 801	4.76906e-05	82	NO	NO	NO	224	YES	YES
PAIR 802	0.00028831	82	NO	NO	NO	224	YES	YES
PAIR 803	7.15897e-05	82	NO	YES	NO	50	YES	YES
PAIR 804	0.000312573	82	NO	NO	NO	Unknown	YES	NO
PAIR 805	0.000312573	82	NO	NO	NO	Unknown	YES	NO
PAIR 806	0.000336872	82	NO	NO	NO	Unknown	YES	NO
PAIR 807	7.15897e-05	82	NO	NO	NO	213	YES	YES
PAIR 808	0.000167546	82	NO	NO	NO	84	YES	YES
PAIR 809	0.000143503	82	NO	NO	NO	55	YES	YES
PAIR 810	0.000167546	82	NO	NO	NO	106	YES	YES
PAIR 811	0.00028831	82	NO	NO	NO	113	YES	YES
PAIR 812	7.15897e-05	82	NO	YES	NO	170	YES	YES
PAIR 813	2.38274e-05	82	NO	NO	NO	236	YES	YES
PAIR 814	7.15897e-05	82	NO	NO	NO	132	YES	YES
PAIR 815	0.000167546	82	NO	NO	NO	132	YES	YES
PAIR 816	9.55247e-05	82	NO	NO	NO	64	YES	YES
PAIR 817	0.000119496	82	NO	NO	NO	107	YES	YES
PAIR 818	0.000191626	82	NO	NO	NO	23	YES	YES
PAIR 819	0.000336872	82	NO	NO	NO	107	YES	YES
PAIR 820	7.15897e-05	82	NO	NO	NO	204	YES	YES
PAIR 821	4.76906e-05	82	NO	YES	NO	234	YES	YES
PAIR 822	7.15897e-05	82	NO	NO	NO	42	YES	YES
PAIR 823	0.000119496	82	NO	NO	NO	111	YES	YES
PAIR 824	7.15897e-05	82	NO	NO	NO	77	YES	YES
PAIR 825	0.000119496	82	NO	NO	NO	14	YES	YES
PAIR 826	0.000167546	82	NO	NO	NO	217	YES	YES
PAIR 827	2.38274e-05	82	NO	NO	NO	76	YES	YES
PAIR 828	4.76906e-05	82	NO	NO	NO	42	YES	YES
PAIR 829	0.000167546	82	NO	NO	NO	14	YES	YES
PAIR 830	7.15897e-05	82	NO	NO	NO	7	YES	YES
PAIR 831	0.000215742	82	NO	NO	NO	178	YES	YES
PAIR 832	9.55247e-05	82	NO	NO	NO	221	YES	YES
PAIR 833	0.000143503	83	NO	NO	NO	168	YES	YES
PAIR 834	0.000167546	83	NO	NO	NO	427	YES	YES
PAIR 835	0.000119496	83	NO	NO	NO	45	YES	YES
PAIR 836	0.000119496	83	NO	NO	NO	53	YES	YES
PAIR 837	9.55247e-05	83	NO	NO	NO	213	YES	YES
PAIR 838	0.000119496	83	NO	NO	NO	53	YES	YES
PAIR 839	4.76906e-05	83	NO	NO	NO	57	YES	YES
PAIR 840	0.000143503	83	NO	NO	NO	427	YES	YES
PAIR 841	0.000167546	83	NO	NO	NO	438	YES	YES
PAIR 842	0.000215742	83	NO	YES	NO	217	YES	YES
PAIR 843	9.55247e-05	83	NO	NO	NO	217	YES	YES
PAIR 844	4.76906e-05	83	NO	NO	NO	114	YES	YES
PAIR 845	4.76906e-05	83	NO	NO	NO	89	YES	YES
PAIR 846	9.55247e-05	83	NO	NO	NO	295	YES	YES
PAIR 847	0.000143503	83	NO	NO	NO	239	YES	YES
PAIR 848	0.000215742	83	NO	NO	NO	181	YES	YES
PAIR 849	7.15897e-05	83	NO	NO	NO	130	YES	YES
PAIR 850	0.000119496	83	NO	YES	NO	209	YES	YES
PAIR 851	9.55247e-05	83	NO	YES	NO	333	YES	YES
PAIR 852	0.000119496	83	NO	NO	NO	333	YES	YES
PAIR 853	0.000167546	83	NO	NO	NO	192	YES	YES
PAIR 854	7.15897e-05	83	NO	NO	NO	28	YES	YES
PAIR 855	0.000119496	83	NO	NO	NO	42	YES	YES
PAIR 856	9.55247e-05	83	NO	NO	NO	107	YES	YES
PAIR 857	0.000143503	83	NO	NO	NO	4	YES	YES
PAIR 858	4.76906e-05	83	NO	NO	NO	238	YES	YES
PAIR 859	2.38274e-05	83	NO	NO	NO	284	YES	YES
PAIR 860	0.000264084	83	NO	NO	NO	77	YES	YES
PAIR 861	2.38274e-05	83	NO	NO	NO	298	YES	YES
PAIR 862	0.000264084	83	NO	NO	NO	39	YES	YES
PAIR 863	2.38274e-05	83	NO	NO	YES	0	YES	YES
PAIR 864	2.38274e-05	83	NO	NO	NO	63	YES	YES
PAIR 865	0.000167546	83	NO	NO	NO	11	YES	YES
PAIR 866	9.55247e-05	83	NO	NO	NO	55	YES	YES
PAIR 867	0.000264084	83	NO	NO	NO	21	YES	YES
PAIR 868	9.55247e-05	83	NO	NO	NO	242	YES	YES
PAIR 869	0	83	NO	NO	NO	132	YES	YES
PAIR 870	0.000434439	478	YES	YES	YES	0	YES	NO
PAIR 871	7.15897e-05	56	YES	YES	NO	69	YES	YES
PAIR 872	7.15897e-05	84	NO	NO	NO	78	YES	YES
PAIR 873	0.000385581	84	NO	NO	NO	Unknown	YES	NO
PAIR 874	7.15897e-05	84	NO	NO	NO	185	YES	YES
PAIR 875	0.000167546	84	NO	NO	NO	45	YES	YES
PAIR 876	0.00028831	84	NO	NO	NO	224	YES	YES
PAIR 877	4.76906e-05	84	NO	NO	NO	191	YES	YES
PAIR 878	9.55247e-05	84	NO	NO	NO	483	YES	YES
PAIR 879	0.000143503	84	NO	NO	NO	199	YES	YES
PAIR 880	4.76906e-05	84	NO	NO	NO	179	YES	YES
PAIR 881	0.000361208	84	NO	NO	NO	Unknown	YES	NO
PAIR 882	0.000167546	84	NO	NO	NO	112	YES	YES
PAIR 883	0.000167546	84	NO	NO	NO	175	YES	YES
PAIR 884	0.000143503	84	NO	NO	NO	75	YES	YES
PAIR 885	0.000143503	84	NO	NO	NO	119	YES	YES
PAIR 886	0.000167546	84	NO	YES	NO	12	YES	YES
PAIR 887	0.000215742	84	NO	NO	NO	9	YES	YES
PAIR 888	0.000143503	84	NO	NO	NO	72	YES	YES
PAIR 889	0.000167546	84	NO	NO	NO	151	YES	YES
PAIR 890	2.38274e-05	84	NO	NO	NO	149	YES	YES
PAIR 891	0	84	NO	NO	NO	146	YES	YES
PAIR 892	0.000215742	84	NO	NO	NO	121	YES	YES
PAIR 893	0.000239895	84	NO	NO	NO	70	YES	YES
PAIR 894	0.000409992	84	NO	NO	NO	86	YES	YES
PAIR 895	0.000191626	84	NO	NO	NO	220	YES	YES
PAIR 896	0.000143503	84	NO	NO	NO	53	YES	YES
PAIR 897	7.15897e-05	84	NO	YES	NO	234	YES	YES
PAIR 898	7.15897e-05	84	NO	NO	NO	120	YES	YES
PAIR 899	0.00028831	84	NO	NO	NO	67	YES	YES
PAIR 900	7.15897e-05	84	NO	NO	NO	45	YES	YES
PAIR 901	9.55247e-05	84	NO	NO	NO	239	YES	YES
PAIR 902	0.000119496	84	NO	NO	NO	31	YES	YES
PAIR 903	4.76906e-05	84	NO	NO	NO	49	YES	YES
PAIR 904	0.000191626	84	NO	NO	NO	21	YES	YES
PAIR 905	7.15897e-05	84	NO	NO	NO	217	YES	YES
PAIR 906	0	84	NO	NO	NO	14	YES	YES
PAIR 907	9.55247e-05	84	NO	NO	NO	214	YES	YES
PAIR 908	9.55247e-05	84	NO	NO	NO	55	YES	YES
PAIR 909	0.00028831	84	NO	NO	NO	4	YES	YES
PAIR 910	2.38274e-05	84	NO	NO	NO	113	YES	YES
PAIR 911	0.000119496	84	NO	NO	YES	0	YES	YES
PAIR 912	0.0156702	54293	YES	YES	NO	41	NO	NO
PAIR 913	9.55247e-05	85	NO	YES	NO	50	YES	YES
PAIR 914	4.76906e-05	85	NO	NO	NO	148	YES	YES
PAIR 915	0.000191626	85	NO	NO	NO	51	YES	YES
PAIR 916	0.000143503	85	NO	NO	NO	157	YES	YES
PAIR 917	0.000167546	85	NO	NO	NO	51	YES	YES
PAIR 918	0.000167546	85	NO	NO	NO	268	YES	YES
PAIR 919	0.000264084	85	NO	NO	NO	164	YES	YES
PAIR 920	0.000312573	85	NO	NO	NO	Unknown	YES	NO
PAIR 921	4.76906e-05	85	NO	NO	NO	154	YES	YES
PAIR 922	0.000143503	85	NO	NO	NO	123	YES	YES
PAIR 923	0.000167546	85	NO	NO	NO	382	YES	YES
PAIR 924	0.000215742	85	NO	NO	NO	10	YES	YES
PAIR 925	0.000215742	85	NO	NO	NO	140	YES	YES
PAIR 926	0.000215742	85	NO	NO	NO	140	YES	YES
PAIR 927	0.000215742	85	NO	NO	NO	244	YES	YES
PAIR 928	9.55247e-05	85	NO	NO	NO	116	YES	YES
PAIR 929	0.000119496	85	NO	YES	NO	9	YES	YES
PAIR 930	0.000143503	85	NO	NO	NO	214	YES	YES
PAIR 931	0.000119496	85	NO	NO	NO	97	YES	YES
PAIR 932	0	85	NO	YES	NO	70	YES	YES
PAIR 933	7.15897e-05	85	NO	NO	NO	7	YES	YES
PAIR 934	7.15897e-05	85	NO	NO	NO	159	YES	YES
PAIR 935	7.15897e-05	85	NO	NO	NO	156	YES	YES
PAIR 936	0	85	NO	NO	NO	93	YES	YES
PAIR 937	0.000119496	85	NO	NO	NO	15	YES	YES
PAIR 938	9.55247e-05	85	NO	YES	NO	93	YES	YES
PAIR 939	7.15897e-05	85	NO	NO	NO	7	YES	YES
PAIR 940	7.15897e-05	85	NO	NO	NO	35	YES	YES
PAIR 941	7.15897e-05	85	NO	NO	NO	98	YES	YES
PAIR 942	4.76906e-05	85	NO	NO	NO	111	YES	YES
PAIR 943	0.000239895	85	NO	NO	NO	115	YES	YES
PAIR 944	0	85	NO	NO	NO	39	YES	YES
PAIR 945	0.000191626	85	NO	NO	NO	77	YES	YES
PAIR 946	2.38274e-05	85	NO	NO	NO	14	YES	YES
PAIR 947	7.15897e-05	85	NO	NO	NO	284	YES	YES
PAIR 948	0	85	NO	NO	NO	49	YES	YES
PAIR 949	0.000239895	85	NO	NO	NO	38	YES	YES
PAIR 950	7.15897e-05	85	NO	NO	NO	27	YES	YES
PAIR 951	7.15897e-05	85	NO	NO	NO	27	YES	YES
PAIR 952	0.0152404	53680	YES	YES	YES	0	NO	NO
PAIR 953	0	86	NO	NO	NO	164	YES	YES
PAIR 954	0.00028831	86	NO	NO	NO	224	YES	YES
PAIR 955	7.15897e-05	86	NO	NO	NO	78	YES	YES
PAIR 956	0.000119496	86	NO	NO	NO	45	YES	YES
PAIR 957	0	86	NO	NO	NO	205	YES	YES
PAIR 958	0.000119496	86	NO	NO	NO	168	YES	YES
PAIR 959	0.000167546	86	NO	NO	NO	268	YES	YES
PAIR 960	0.000312573	86	NO	NO	NO	Unknown	YES	NO
PAIR 961	0.000119496	86	NO	NO	NO	175	YES	YES
PAIR 962	0.000336872	86	NO	NO	NO	119	YES	YES
PAIR 963	0.000119496	86	NO	NO	NO	6	YES	YES
PAIR 964	9.55247e-05	86	NO	NO	NO	208	YES	YES
PAIR 965	0	86	NO	NO	NO	357	YES	YES
PAIR 966	7.15897e-05	86	NO	NO	NO	4	YES	YES
PAIR 967	0.000143503	86	NO	NO	NO	115	YES	YES
PAIR 968	7.15897e-05	86	NO	NO	NO	66	YES	YES
PAIR 969	0.000191626	86	NO	NO	NO	24	YES	YES
PAIR 970	7.15897e-05	86	NO	NO	NO	142	YES	YES
PAIR 971	9.55247e-05	86	NO	NO	NO	90	YES	YES
PAIR 972	0.000119496	86	NO	NO	NO	349	YES	YES
PAIR 973	0.000239895	86	NO	NO	NO	215	YES	YES
PAIR 974	2.38274e-05	86	NO	NO	NO	144	YES	YES
PAIR 975	7.15897e-05	86	NO	NO	NO	109	YES	YES
PAIR 976	4.76906e-05	86	NO	NO	NO	292	YES	YES
PAIR 977	7.15897e-05	86	NO	NO	NO	84	YES	YES
PAIR 978	0.000167546	86	NO	NO	NO	84	YES	YES
PAIR 979	0.000143503	86	NO	NO	NO	132	YES	YES
PAIR 980	0.000191626	86	NO	NO	NO	28	YES	YES
PAIR 981	0.000239895	86	NO	NO	NO	35	YES	YES
PAIR 982	9.55247e-05	86	NO	NO	NO	14	YES	YES
PAIR 983	0.000143503	86	NO	YES	NO	298	YES	YES
PAIR 984	0.000119496	86	NO	NO	NO	242	YES	YES
PAIR 985	4.76906e-05	86	NO	NO	NO	69	YES	YES
PAIR 986	4.76906e-05	86	NO	NO	NO	76	YES	YES
PAIR 987	4.76906e-05	86	NO	YES	NO	90	YES	YES
PAIR 988	0	86	NO	NO	NO	194	YES	YES
PAIR 989	0	86	NO	NO	NO	35	YES	YES
PAIR 990	0.00028831	86	NO	NO	NO	259	YES	YES
PAIR 991	7.15897e-05	86	NO	NO	NO	18	YES	YES
PAIR 992	4.76906e-05	86	NO	NO	NO	27	YES	YES
PAIR 993	2.38274e-05	87	NO	NO	NO	54	YES	YES
PAIR 994	2.38274e-05	87	NO	NO	NO	57	YES	YES
PAIR 995	4.76906e-05	87	NO	YES	NO	120	YES	YES
PAIR 996	4.76906e-05	87	NO	NO	NO	262	YES	YES
PAIR 997	0.000385581	87	NO	NO	NO	Unknown	YES	NO
PAIR 998	4.76906e-05	87	NO	NO	NO	407	YES	YES
PAIR 999	7.15897e-05	87	NO	NO	NO	199	YES	YES
PAIR 1000	0.000119496	87	NO	NO	NO	402	YES	YES
PAIR 1001	0.000119496	87	NO	NO	NO	45	YES	YES
PAIR 1002	0.000191626	87	NO	NO	NO	45	YES	YES
PAIR 1003	7.15897e-05	87	NO	NO	NO	185	YES	YES
PAIR 1004	4.76906e-05	87	NO	NO	NO	170	YES	YES
PAIR 1005	0.000215742	87	NO	NO	NO	230	YES	YES
PAIR 1006	4.76906e-05	87	NO	NO	NO	217	YES	YES
PAIR 1007	4.76906e-05	87	NO	NO	NO	223	YES	YES
PAIR 1008	0.000191626	87	NO	NO	NO	33	YES	YES
PAIR 1009	0.000239895	87	NO	NO	NO	6	YES	YES
PAIR 1010	0.000191626	87	NO	NO	NO	97	YES	YES
PAIR 1011	0.000215742	87	NO	NO	NO	27	YES	YES
PAIR 1012	9.55247e-05	87	NO	NO	NO	118	YES	YES
PAIR 1013	4.76906e-05	87	NO	NO	NO	146	YES	YES
PAIR 1014	0.000167546	87	NO	NO	NO	374	YES	YES
PAIR 1015	2.38274e-05	87	NO	NO	NO	370	YES	YES
PAIR 1016	0	87	NO	NO	NO	121	YES	YES
PAIR 1017	0.000191626	87	NO	NO	NO	163	YES	YES
PAIR 1018	0	87	NO	NO	NO	49	YES	YES
PAIR 1019	0	87	NO	NO	NO	84	YES	YES
PAIR 1020	2.38274e-05	87	NO	NO	NO	57	YES	YES
PAIR 1021	0.000167546	87	NO	NO	NO	7	YES	YES
PAIR 1022	0.000191626	87	NO	NO	YES	0	YES	YES
PAIR 1023	9.55247e-05	87	NO	NO	NO	17	YES	YES
PAIR 1024	2.38274e-05	87	NO	NO	NO	319	YES	YES
PAIR 1025	0.000119496	87	NO	NO	NO	21	YES	YES
PAIR 1026	0.000119496	87	NO	NO	NO	49	YES	YES
PAIR 1027	0.000458924	87	NO	YES	NO	60	YES	YES
PAIR 1028	7.15897e-05	87	NO	NO	NO	35	YES	YES
PAIR 1029	0.000143503	87	NO	NO	NO	298	YES	YES
PAIR 1030	0.000191626	87	NO	NO	NO	14	YES	YES
PAIR 1031	4.76906e-05	87	NO	NO	NO	203	YES	YES
PAIR 1032	0.000167546	87	NO	NO	NO	49	YES	YES
PAIR 1033	9.55247e-05	87	NO	NO	NO	129	YES	YES
PAIR 1034	9.55247e-05	87	NO	NO	NO	194	YES	YES
PAIR 1035	0.000239895	87	NO	YES	NO	132	YES	YES
PAIR 1036	0.000119496	88	NO	YES	NO	2	YES	NO
PAIR 1037	0.000143503	88	NO	NO	NO	427	YES	YES
PAIR 1038	9.55247e-05	88	NO	NO	NO	78	YES	YES
PAIR 1039	7.15897e-05	88	NO	NO	NO	191	YES	YES
PAIR 1040	0.000167546	88	NO	NO	NO	191	YES	YES
PAIR 1041	0.000409992	88	NO	NO	NO	Unknown	YES	NO
PAIR 1042	9.55247e-05	88	NO	YES	NO	148	YES	YES
PAIR 1043	0.000143503	88	NO	YES	NO	241	YES	YES
PAIR 1044	0	88	NO	NO	NO	119	YES	YES
PAIR 1045	4.76906e-05	88	NO	NO	NO	223	YES	YES
PAIR 1046	0.000143503	88	NO	NO	NO	223	YES	YES
PAIR 1047	0.000143503	88	NO	NO	NO	220	YES	YES
PAIR 1048	0.000143503	88	NO	NO	NO	359	YES	YES
PAIR 1049	0	88	NO	NO	NO	218	YES	YES
PAIR 1050	2.38274e-05	88	NO	NO	NO	110	YES	YES
PAIR 1051	4.76906e-05	88	NO	NO	NO	3	YES	YES
PAIR 1052	7.15897e-05	88	NO	NO	NO	24	YES	YES
PAIR 1053	0.000143503	88	NO	YES	NO	156	YES	YES
PAIR 1054	9.55247e-05	88	NO	NO	NO	130	YES	YES
PAIR 1055	0.000191626	88	NO	NO	NO	130	YES	YES
PAIR 1056	0.000239895	88	NO	NO	NO	169	YES	YES
PAIR 1057	0.000532603	88	NO	YES	NO	148	YES	YES
PAIR 1058	0.000167546	88	NO	NO	NO	93	YES	YES
PAIR 1059	7.15897e-05	88	NO	NO	NO	51	YES	YES
PAIR 1060	9.55247e-05	88	NO	NO	NO	45	YES	YES
PAIR 1061	0.000191626	88	NO	NO	YES	0	YES	YES
PAIR 1062	0.000143503	88	NO	NO	NO	96	YES	YES
PAIR 1063	0.000167546	88	NO	NO	NO	194	YES	YES
PAIR 1064	0	88	NO	NO	NO	55	YES	YES
PAIR 1065	4.76906e-05	88	NO	NO	NO	178	YES	YES
PAIR 1066	7.15897e-05	88	NO	NO	NO	38	YES	YES
PAIR 1067	7.15897e-05	88	NO	YES	NO	21	YES	YES
PAIR 1068	4.76906e-05	89	NO	NO	NO	268	YES	YES
PAIR 1069	7.15897e-05	89	NO	NO	NO	483	YES	YES
PAIR 1070	0.000119496	89	NO	NO	NO	168	YES	YES
PAIR 1071	0.000143503	89	NO	NO	NO	199	YES	YES
PAIR 1072	0.000143503	89	NO	NO	NO	262	YES	YES
PAIR 1073	0.000119496	89	NO	NO	NO	53	YES	YES
PAIR 1074	0.000143503	89	NO	NO	NO	157	YES	YES
PAIR 1075	0.000143503	89	NO	YES	NO	241	YES	YES
PAIR 1076	2.38274e-05	89	NO	NO	NO	295	YES	YES
PAIR 1077	0.000361208	89	NO	NO	NO	Unknown	YES	NO
PAIR 1078	7.15897e-05	89	NO	NO	NO	259	YES	YES
PAIR 1079	2.38274e-05	89	NO	NO	NO	9	YES	YES
PAIR 1080	2.38274e-05	89	NO	YES	NO	12	YES	YES
PAIR 1081	4.76906e-05	89	NO	NO	NO	75	YES	YES
PAIR 1082	4.76906e-05	89	NO	NO	NO	362	YES	YES
PAIR 1083	7.15897e-05	89	NO	NO	NO	154	YES	YES
PAIR 1084	0.000143503	89	NO	NO	NO	179	YES	YES
PAIR 1085	0.000143503	89	NO	NO	NO	120	YES	YES
PAIR 1086	9.55247e-05	89	NO	NO	NO	134	YES	YES
PAIR 1087	4.76906e-05	89	NO	NO	NO	208	YES	YES
PAIR 1088	0.000143503	89	NO	NO	NO	159	YES	YES
PAIR 1089	0	89	NO	NO	NO	42	YES	YES
PAIR 1090	9.55247e-05	89	NO	NO	NO	190	YES	YES
PAIR 1091	0.000167546	89	NO	NO	NO	121	YES	YES
PAIR 1092	0.000191626	89	NO	NO	NO	146	YES	YES
PAIR 1093	4.76906e-05	89	NO	NO	NO	234	YES	YES
PAIR 1094	7.15897e-05	89	NO	NO	NO	87	YES	YES
PAIR 1095	4.76906e-05	89	NO	NO	NO	126	YES	YES
PAIR 1096	0.000119496	89	NO	NO	NO	341	YES	YES
PAIR 1097	0.00028831	89	NO	NO	NO	91	YES	YES
PAIR 1098	7.15897e-05	89	NO	NO	NO	67	YES	YES
PAIR 1099	4.76906e-05	89	NO	NO	NO	21	YES	YES
PAIR 1100	0.000264084	89	NO	NO	NO	125	YES	YES
PAIR 1101	0.000312573	89	NO	NO	NO	21	YES	YES
PAIR 1102	0.000312573	89	NO	NO	NO	21	YES	YES
PAIR 1103	0.000119496	89	NO	NO	NO	14	YES	YES
PAIR 1104	9.55247e-05	89	NO	NO	NO	83	YES	YES
PAIR 1105	7.15897e-05	89	NO	NO	NO	56	YES	YES
PAIR 1106	2.38274e-05	89	NO	NO	NO	42	YES	YES
PAIR 1107	4.76906e-05	89	NO	NO	NO	60	YES	YES
PAIR 1108	4.76906e-05	89	NO	NO	NO	69	YES	YES
PAIR 1109	0.000167546	89	NO	NO	NO	55	YES	YES
PAIR 1110	0.000119496	89	NO	NO	NO	270	YES	YES
PAIR 1111	0.000143503	89	NO	NO	NO	42	YES	YES
PAIR 1112	0.000215742	89	NO	NO	NO	73	YES	YES
PAIR 1113	7.15897e-05	89	NO	YES	NO	21	YES	YES
PAIR 1114	0.000167546	89	NO	NO	NO	25	YES	YES
PAIR 1115	0.0161084	54392	YES	YES	YES	0	NO	NO
PAIR 1116	4.76906e-05	90	NO	NO	NO	168	YES	YES
PAIR 1117	4.76906e-05	90	NO	NO	NO	268	YES	YES
PAIR 1118	4.76906e-05	90	NO	NO	NO	268	YES	YES
PAIR 1119	9.55247e-05	90	NO	NO	NO	483	YES	YES
PAIR 1120	0.000143503	90	NO	NO	NO	55	YES	YES
PAIR 1121	0.000143503	90	NO	NO	NO	157	YES	YES
PAIR 1122	9.55247e-05	90	NO	NO	NO	185	YES	YES
PAIR 1123	0.000143503	90	NO	NO	NO	157	YES	YES
PAIR 1124	0.000119496	90	NO	NO	NO	402	YES	YES
PAIR 1125	0.000143503	90	NO	NO	NO	262	YES	YES
PAIR 1126	0.000312573	90	NO	NO	NO	Unknown	YES	NO
PAIR 1127	4.76906e-05	90	NO	NO	NO	205	YES	YES
PAIR 1128	0.000215742	90	NO	NO	NO	196	YES	YES
PAIR 1129	7.15897e-05	90	NO	NO	NO	382	YES	YES
PAIR 1130	0.000143503	90	NO	NO	NO	154	YES	YES
PAIR 1131	9.55247e-05	90	NO	NO	NO	214	YES	YES
PAIR 1132	4.76906e-05	90	NO	NO	NO	148	YES	YES
PAIR 1133	0.000264084	90	NO	NO	NO	173	YES	YES
PAIR 1134	0.000143503	90	NO	NO	NO	242	YES	YES
PAIR 1135	0	90	NO	NO	NO	36	YES	YES
PAIR 1136	0	90	NO	NO	NO	111	YES	YES
PAIR 1137	7.15897e-05	90	NO	NO	NO	214	YES	YES
PAIR 1138	4.76906e-05	90	NO	NO	NO	2	YES	YES
PAIR 1139	7.15897e-05	90	NO	NO	NO	21	YES	YES
PAIR 1140	7.15897e-05	90	NO	NO	NO	128	YES	YES
PAIR 1141	4.76906e-05	90	NO	NO	NO	86	YES	YES
PAIR 1142	0.000143503	90	NO	NO	NO	165	YES	YES
PAIR 1143	0	90	NO	YES	NO	189	YES	YES
PAIR 1144	9.55247e-05	90	NO	NO	NO	82	YES	YES
PAIR 1145	0	90	NO	NO	NO	65	YES	YES
PAIR 1146	4.76906e-05	90	NO	NO	NO	126	YES	YES
PAIR 1147	0.00028831	90	NO	YES	NO	22	YES	YES
PAIR 1148	2.38274e-05	90	NO	NO	NO	16	YES	YES
PAIR 1149	0.000191626	90	NO	NO	NO	270	YES	YES
PAIR 1150	0.000143503	90	NO	NO	NO	234	YES	YES
PAIR 1151	0	90	NO	NO	NO	77	YES	YES
PAIR 1152	0	90	NO	NO	NO	222	YES	YES
PAIR 1153	2.38274e-05	90	NO	NO	NO	14	YES	YES
PAIR 1154	0.000167546	90	NO	NO	NO	55	YES	YES
PAIR 1155	4.76906e-05	90	NO	NO	NO	49	YES	YES
PAIR 1156	2.38274e-05	90	NO	NO	NO	259	YES	YES
PAIR 1157	0.000239895	90	NO	NO	NO	17	YES	YES
PAIR 1158	0.000119496	90	NO	NO	NO	182	YES	YES
PAIR 1159	0	91	NO	NO	NO	262	YES	YES
PAIR 1160	0.000264084	91	NO	NO	NO	164	YES	YES
PAIR 1161	0.000119496	91	NO	NO	NO	402	YES	YES
PAIR 1162	0.000143503	91	NO	NO	NO	199	YES	YES
PAIR 1163	0.000143503	91	NO	NO	NO	427	YES	YES
PAIR 1164	0.000119496	91	NO	NO	NO	199	YES	YES
PAIR 1165	0.000191626	91	NO	NO	NO	154	YES	YES
PAIR 1166	0.000264084	91	NO	NO	NO	155	YES	YES
PAIR 1167	0.000264084	91	NO	NO	NO	438	YES	YES
PAIR 1168	0.000215742	91	NO	NO	NO	134	YES	YES
PAIR 1169	4.76906e-05	91	NO	NO	NO	354	YES	YES
PAIR 1170	7.15897e-05	91	NO	NO	NO	146	YES	YES
PAIR 1171	7.15897e-05	91	NO	NO	NO	131	YES	YES
PAIR 1172	7.15897e-05	91	NO	NO	NO	205	YES	YES
PAIR 1173	7.15897e-05	91	NO	NO	NO	202	YES	YES
PAIR 1174	0	91	NO	NO	NO	184	YES	YES
PAIR 1175	0	91	NO	NO	NO	329	YES	YES
PAIR 1176	2.38274e-05	91	NO	NO	NO	121	YES	YES
PAIR 1177	0	91	NO	NO	NO	139	YES	YES
PAIR 1178	9.55247e-05	91	NO	NO	NO	141	YES	YES
PAIR 1179	0.000143503	91	NO	NO	NO	37	YES	YES
PAIR 1180	0.000143503	91	NO	NO	NO	37	YES	YES
PAIR 1181	9.55247e-05	91	NO	NO	NO	239	YES	YES
PAIR 1182	0.000167546	91	NO	NO	NO	45	YES	YES
PAIR 1183	0	91	NO	NO	NO	95	YES	YES
PAIR 1184	7.15897e-05	91	NO	NO	NO	77	YES	YES
PAIR 1185	9.55247e-05	91	NO	NO	NO	56	YES	YES
PAIR 1186	4.76906e-05	91	NO	NO	NO	14	YES	YES
PAIR 1187	7.15897e-05	91	NO	NO	YES	0	YES	YES
PAIR 1188	0.000143503	91	NO	NO	NO	21	YES	YES
PAIR 1189	0.000191626	91	NO	NO	NO	228	YES	YES
PAIR 1190	0.000167546	91	NO	NO	NO	55	YES	YES
PAIR 1191	0.000191626	91	NO	NO	NO	270	YES	YES
PAIR 1192	0.000143503	91	NO	NO	NO	207	YES	YES
PAIR 1193	4.76906e-05	91	NO	NO	NO	140	YES	YES
PAIR 1194	7.15897e-05	91	NO	NO	YES	0	YES	YES
PAIR 1195	0.000191626	91	NO	NO	NO	165	YES	YES
PAIR 1196	0.000409992	91	NO	NO	NO	9	YES	YES
PAIR 1197	0.000143503	91	NO	NO	NO	56	YES	YES
PAIR 1198	0.0158882	53167	YES	YES	YES	0	NO	NO
PAIR 1199	0.000830728	482	YES	YES	YES	0	YES	NO
PAIR 1200	0.000167546	92	NO	NO	NO	427	YES	YES
PAIR 1201	0.000143503	92	NO	NO	NO	55	YES	YES
PAIR 1202	7.15897e-05	92	NO	NO	NO	185	YES	YES
PAIR 1203	0	92	NO	NO	NO	217	YES	YES
PAIR 1204	4.76906e-05	92	NO	NO	NO	123	YES	YES
PAIR 1205	4.76906e-05	92	NO	NO	NO	223	YES	YES
PAIR 1206	7.15897e-05	92	NO	NO	NO	438	YES	YES
PAIR 1207	4.76906e-05	92	NO	NO	NO	123	YES	YES
PAIR 1208	7.15897e-05	92	NO	NO	NO	238	YES	YES
PAIR 1209	9.55247e-05	92	NO	NO	NO	113	YES	YES
PAIR 1210	0.000119496	92	NO	NO	NO	134	YES	YES
PAIR 1211	4.76906e-05	92	NO	NO	NO	212	YES	YES
PAIR 1212	0.000191626	92	NO	NO	NO	239	YES	YES
PAIR 1213	0.000143503	92	NO	NO	NO	103	YES	YES
PAIR 1214	0.000215742	92	NO	NO	NO	86	YES	YES
PAIR 1215	7.15897e-05	92	NO	NO	NO	144	YES	YES
PAIR 1216	0	92	NO	NO	NO	127	YES	YES
PAIR 1217	0.000119496	92	NO	NO	NO	6	YES	YES
PAIR 1218	0.000119496	92	NO	NO	NO	199	YES	YES
PAIR 1219	9.55247e-05	92	NO	NO	NO	192	YES	YES
PAIR 1220	0.000143503	92	NO	NO	NO	63	YES	YES
PAIR 1221	0.000119496	92	NO	NO	NO	315	YES	YES
PAIR 1222	0	92	NO	NO	NO	21	YES	YES
PAIR 1223	0	92	NO	NO	NO	238	YES	YES
PAIR 1224	0.000191626	92	NO	YES	NO	35	YES	YES
PAIR 1225	0.000191626	92	NO	YES	NO	60	YES	YES
PAIR 1226	0.000119496	92	NO	NO	NO	74	YES	YES
PAIR 1227	9.55247e-05	92	NO	NO	NO	83	YES	YES
PAIR 1228	0.000239895	92	NO	NO	NO	242	YES	YES
PAIR 1229	0.000215742	92	NO	NO	NO	25	YES	YES
PAIR 1230	2.38274e-05	92	NO	NO	NO	284	YES	YES
PAIR 1231	9.55247e-05	92	NO	NO	NO	69	YES	YES
PAIR 1232	0.000119496	92	NO	NO	NO	49	YES	YES
PAIR 1233	9.55247e-05	92	NO	NO	NO	263	YES	YES
PAIR 1234	0.000143503	92	NO	YES	NO	21	YES	YES
PAIR 1235	4.76906e-05	92	NO	NO	NO	48	YES	YES
PAIR 1236	7.15897e-05	92	NO	NO	NO	30	YES	YES
PAIR 1237	0.000119496	92	NO	NO	NO	215	YES	YES
PAIR 1238	0.0105261	33139	YES	YES	YES	0	NO	NO
PAIR 1239	4.76906e-05	93	NO	NO	NO	86	YES	YES
PAIR 1240	9.55247e-05	93	NO	YES	NO	148	YES	YES
PAIR 1241	0.000143503	93	NO	NO	NO	199	YES	YES
PAIR 1242	0.000143503	93	NO	NO	NO	262	YES	YES
PAIR 1243	9.55247e-05	93	NO	NO	NO	483	YES	YES
PAIR 1244	4.76906e-05	93	NO	NO	NO	230	YES	YES
PAIR 1245	0.000167546	93	NO	NO	NO	433	YES	YES
PAIR 1246	0.000143503	93	NO	NO	NO	217	YES	YES
PAIR 1247	0.000143503	93	NO	NO	NO	38	YES	YES
PAIR 1248	9.55247e-05	93	NO	NO	NO	91	YES	YES
PAIR 1249	0.000143503	93	NO	NO	NO	160	YES	YES
PAIR 1250	0.000361208	93	NO	NO	NO	89	YES	YES
PAIR 1251	2.38274e-05	93	NO	NO	NO	348	YES	YES
PAIR 1252	9.55247e-05	93	NO	NO	NO	131	YES	YES
PAIR 1253	9.55247e-05	93	NO	NO	NO	429	YES	YES
PAIR 1254	2.38274e-05	93	NO	NO	NO	345	YES	YES
PAIR 1255	9.55247e-05	93	NO	NO	NO	100	YES	YES
PAIR 1256	0	93	NO	NO	NO	190	YES	YES
PAIR 1257	9.55247e-05	93	NO	NO	NO	190	YES	YES
PAIR 1258	0.000191626	93	NO	NO	NO	211	YES	YES
PAIR 1259	7.15897e-05	93	NO	NO	NO	169	YES	YES
PAIR 1260	0.000191626	93	NO	NO	NO	372	YES	YES
PAIR 1261	4.76906e-05	93	NO	NO	NO	282	YES	YES
PAIR 1262	7.15897e-05	93	NO	NO	NO	99	YES	YES
PAIR 1263	9.55247e-05	93	NO	NO	NO	117	YES	YES
PAIR 1264	0.000143503	93	NO	NO	NO	291	YES	YES
PAIR 1265	9.55247e-05	93	NO	NO	NO	17	YES	YES
PAIR 1266	0.000167546	93	NO	NO	NO	31	YES	YES
PAIR 1267	0.000167546	93	NO	NO	NO	94	YES	YES
PAIR 1268	0.000215742	93	NO	NO	NO	17	YES	YES
PAIR 1269	0	93	NO	NO	NO	83	YES	YES
PAIR 1270	7.15897e-05	93	NO	YES	NO	104	YES	YES
PAIR 1271	0.000119496	93	NO	NO	NO	74	YES	YES
PAIR 1272	0.000191626	93	NO	NO	NO	56	YES	YES
PAIR 1273	7.15897e-05	93	NO	NO	NO	203	YES	YES
PAIR 1274	9.55247e-05	93	NO	NO	NO	69	YES	YES
PAIR 1275	0.000119496	93	NO	NO	NO	284	YES	YES
PAIR 1276	0.000143503	93	NO	NO	NO	73	YES	YES
PAIR 1277	0.000264084	93	NO	NO	NO	207	YES	YES
PAIR 1278	7.15897e-05	93	NO	NO	NO	6	YES	YES
PAIR 1279	0.000215742	93	NO	NO	NO	159	YES	YES
PAIR 1280	0.000119496	93	NO	NO	NO	215	YES	YES
PAIR 1281	0	60	YES	YES	NO	222	YES	YES
PAIR 1282	0.000264084	94	NO	NO	NO	164	YES	YES
PAIR 1283	4.76906e-05	94	NO	NO	NO	268	YES	YES
PAIR 1284	7.15897e-05	94	NO	NO	NO	164	YES	YES
PAIR 1285	0.000143503	94	NO	NO	NO	289	YES	YES
PAIR 1286	0.000143503	94	NO	NO	NO	75	YES	YES
PAIR 1287	0.000143503	94	NO	NO	NO	119	YES	YES
PAIR 1288	0.000167546	94	NO	YES	NO	12	YES	YES
PAIR 1289	0.000215742	94	NO	NO	NO	140	YES	YES
PAIR 1290	0.000167546	94	NO	NO	NO	154	YES	YES
PAIR 1291	0.000191626	94	NO	NO	NO	119	YES	YES
PAIR 1292	4.76906e-05	94	NO	YES	NO	205	YES	YES
PAIR 1293	4.76906e-05	94	NO	NO	NO	184	YES	YES
PAIR 1294	9.55247e-05	94	NO	NO	NO	90	YES	YES
PAIR 1295	0.000119496	94	NO	NO	NO	405	YES	YES
PAIR 1296	0.000215742	94	NO	NO	NO	64	YES	YES
PAIR 1297	4.76906e-05	94	NO	YES	NO	29	YES	YES
PAIR 1298	0.000167546	94	NO	NO	NO	127	YES	YES
PAIR 1299	0.000434439	94	NO	YES	NO	239	YES	YES
PAIR 1300	0.000119496	94	NO	NO	NO	52	YES	YES
PAIR 1301	0.000191626	94	NO	NO	NO	100	YES	YES
PAIR 1302	0.00028831	94	NO	NO	NO	4	YES	YES
PAIR 1303	2.38274e-05	94	NO	NO	NO	98	YES	YES
PAIR 1304	0.000215742	94	NO	NO	NO	129	YES	YES
PAIR 1305	0.000264084	94	NO	NO	NO	56	YES	YES
PAIR 1306	0.000312573	94	NO	NO	NO	263	YES	YES
PAIR 1307	0.000119496	94	NO	NO	YES	0	YES	YES
PAIR 1308	0.000239895	94	NO	NO	NO	65	YES	YES
PAIR 1309	0	94	NO	NO	NO	9	YES	YES
PAIR 1310	0.000215742	94	NO	NO	NO	159	YES	YES
PAIR 1311	7.15897e-05	95	NO	NO	NO	259	YES	YES
PAIR 1312	0.000119496	95	NO	NO	NO	483	YES	YES
PAIR 1313	0.000143503	95	NO	NO	NO	55	YES	YES
PAIR 1314	0.00028831	95	NO	NO	NO	164	YES	YES
PAIR 1315	0.000119496	95	NO	NO	NO	168	YES	YES
PAIR 1316	0.000167546	95	NO	NO	NO	268	YES	YES
PAIR 1317	2.38274e-05	95	NO	NO	NO	63	YES	YES
PAIR 1318	0.000191626	95	NO	NO	NO	185	YES	YES
PAIR 1319	4.76906e-05	95	NO	NO	NO	41	YES	YES
PAIR 1320	0.000215742	95	NO	NO	NO	9	YES	YES
PAIR 1321	0.000215742	95	NO	NO	NO	140	YES	YES
PAIR 1322	0.000167546	95	NO	NO	NO	169	YES	YES
PAIR 1323	7.15897e-05	95	NO	NO	NO	430	YES	YES
PAIR 1324	0.000191626	95	NO	NO	NO	167	YES	YES
PAIR 1325	2.38274e-05	95	NO	NO	NO	109	YES	YES
PAIR 1326	7.15897e-05	95	NO	NO	NO	207	YES	YES
PAIR 1327	7.15897e-05	95	NO	NO	NO	352	YES	YES
PAIR 1328	0.000264084	95	NO	NO	NO	104	YES	YES
PAIR 1329	9.55247e-05	95	NO	NO	NO	43	YES	YES
PAIR 1330	0.000119496	95	NO	NO	NO	20	YES	YES
PAIR 1331	0.000143503	95	NO	NO	NO	279	YES	YES
PAIR 1332	7.15897e-05	95	NO	NO	NO	105	YES	YES
PAIR 1333	0.000264084	95	NO	NO	NO	60	YES	YES
PAIR 1334	2.38274e-05	95	NO	NO	NO	35	YES	YES
PAIR 1335	7.15897e-05	95	NO	NO	NO	319	YES	YES
PAIR 1336	2.38274e-05	95	NO	NO	NO	56	YES	YES
PAIR 1337	7.15897e-05	95	NO	NO	NO	14	YES	YES
PAIR 1338	0.000119496	95	NO	NO	YES	0	YES	YES
PAIR 1339	0.000119496	95	NO	NO	NO	298	YES	YES
PAIR 1340	0.000508006	95	NO	NO	YES	0	YES	YES
PAIR 1341	2.38274e-05	95	NO	NO	NO	90	YES	YES
PAIR 1342	0.000215742	95	NO	NO	NO	44	YES	YES
PAIR 1343	0.000119496	95	NO	NO	NO	52	YES	YES
PAIR 1344	4.76906e-05	95	NO	NO	NO	5	YES	YES
PAIR 1345	7.15897e-05	95	NO	NO	NO	81	YES	YES
PAIR 1346	0.000119496	96	NO	NO	NO	199	YES	YES
PAIR 1347	0.000143503	96	NO	YES	NO	241	YES	YES
PAIR 1348	0.000167546	96	NO	NO	NO	51	YES	YES
PAIR 1349	0.000143503	96	NO	YES	NO	241	YES	YES
PAIR 1350	9.55247e-05	96	NO	YES	NO	148	YES	YES
PAIR 1351	0.000167546	96	NO	NO	NO	268	YES	YES
PAIR 1352	0	96	NO	NO	NO	170	YES	YES
PAIR 1353	0.000167546	96	NO	NO	NO	142	YES	YES
PAIR 1354	0.000191626	96	NO	NO	NO	185	YES	YES
PAIR 1355	0.000143503	96	NO	NO	NO	362	YES	YES
PAIR 1356	9.55247e-05	96	NO	NO	NO	173	YES	YES
PAIR 1357	0.000215742	96	NO	NO	NO	376	YES	YES
PAIR 1358	9.55247e-05	96	NO	NO	NO	426	YES	YES
PAIR 1359	7.15897e-05	96	NO	NO	NO	213	YES	YES
PAIR 1360	0.000167546	96	NO	NO	NO	113	YES	YES
PAIR 1361	0	96	NO	NO	NO	99	YES	YES
PAIR 1362	0.000143503	96	NO	NO	NO	178	YES	YES
PAIR 1363	2.38274e-05	96	NO	NO	NO	363	YES	YES
PAIR 1364	7.15897e-05	96	NO	NO	NO	147	YES	YES
PAIR 1365	2.38274e-05	96	NO	NO	NO	51	YES	YES
PAIR 1366	9.55247e-05	96	NO	YES	NO	72	YES	YES
PAIR 1367	0.000119496	96	NO	NO	NO	7	YES	YES
PAIR 1368	4.76906e-05	96	NO	NO	NO	234	YES	YES
PAIR 1369	0.000167546	96	NO	NO	NO	21	YES	YES
PAIR 1370	0.00028831	96	NO	NO	NO	104	YES	YES
PAIR 1371	0.000143503	96	NO	YES	NO	298	YES	YES
PAIR 1372	0.000239895	96	NO	NO	NO	39	YES	YES
PAIR 1373	4.76906e-05	96	NO	NO	NO	77	YES	YES
PAIR 1374	0.000167546	96	NO	NO	NO	14	YES	YES
PAIR 1375	9.55247e-05	96	NO	NO	YES	0	YES	YES
PAIR 1376	9.55247e-05	96	NO	NO	NO	63	YES	YES
PAIR 1377	7.15897e-05	96	NO	NO	NO	208	YES	YES
PAIR 1378	7.15897e-05	96	NO	NO	NO	17	YES	YES
PAIR 1379	9.55247e-05	96	NO	NO	NO	242	YES	YES
PAIR 1380	0.000264084	96	NO	NO	NO	161	YES	YES
PAIR 1381	4.76906e-05	96	NO	NO	NO	134	YES	YES
PAIR 1382	7.15897e-05	97	NO	NO	NO	185	YES	YES
PAIR 1383	0.000119496	97	NO	YES	NO	148	YES	YES
PAIR 1384	0.000143503	97	NO	NO	NO	168	YES	YES
PAIR 1385	0.000167546	97	NO	NO	NO	268	YES	YES
PAIR 1386	0.000167546	97	NO	NO	NO	51	YES	YES
PAIR 1387	2.38274e-05	97	NO	NO	NO	60	YES	YES
PAIR 1388	0.000143503	97	NO	NO	NO	223	YES	YES
PAIR 1389	0.000191626	97	NO	NO	NO	97	YES	YES
PAIR 1390	9.55247e-05	97	NO	NO	NO	148	YES	YES
PAIR 1391	4.76906e-05	97	NO	NO	NO	33	YES	YES
PAIR 1392	4.76906e-05	97	NO	NO	NO	1	YES	YES
PAIR 1393	0.000239895	97	NO	NO	NO	170	YES	YES
PAIR 1394	0.000264084	97	NO	NO	NO	110	YES	YES
PAIR 1395	0.000264084	97	NO	NO	NO	107	YES	YES
PAIR 1396	0	97	NO	NO	NO	8	YES	YES
PAIR 1397	0.000167546	97	NO	NO	NO	178	YES	YES
PAIR 1398	7.15897e-05	97	NO	NO	NO	142	YES	YES
PAIR 1399	0.000191626	97	NO	NO	NO	44	YES	YES
PAIR 1400	4.76906e-05	97	NO	NO	NO	57	YES	YES
PAIR 1401	0.000167546	97	NO	NO	NO	11	YES	YES
PAIR 1402	0.000215742	97	NO	YES	NO	127	YES	YES
PAIR 1403	9.55247e-05	97	NO	NO	NO	91	YES	YES
PAIR 1404	7.15897e-05	97	NO	NO	NO	125	YES	YES
PAIR 1405	0.000119496	97	NO	NO	NO	21	YES	YES
PAIR 1406	0.000239895	97	NO	NO	YES	0	YES	YES
PAIR 1407	0.000191626	97	NO	NO	NO	98	YES	YES
PAIR 1408	0.000215742	97	NO	NO	NO	35	YES	YES
PAIR 1409	0.000143503	97	NO	NO	NO	14	YES	YES
PAIR 1410	0.000336872	97	NO	NO	NO	39	YES	YES
PAIR 1411	4.76906e-05	97	NO	NO	NO	284	YES	YES
PAIR 1412	0	97	NO	NO	NO	60	YES	YES
PAIR 1413	0.000191626	97	NO	NO	NO	186	YES	YES
PAIR 1414	0.000119496	97	NO	NO	NO	168	YES	YES
PAIR 1415	0.000730741	97	NO	NO	NO	34	YES	YES
PAIR 1416	9.55247e-05	97	NO	NO	NO	99	YES	YES
PAIR 1417	2.38274e-05	97	NO	NO	NO	76	YES	YES
PAIR 1418	0.000167546	98	NO	NO	NO	268	YES	YES
PAIR 1419	7.15897e-05	98	NO	NO	NO	259	YES	YES
PAIR 1420	0.000143503	98	NO	NO	NO	174	YES	YES
PAIR 1421	0.000239895	98	NO	NO	NO	123	YES	YES
PAIR 1422	7.15897e-05	98	NO	NO	NO	6	YES	YES
PAIR 1423	7.15897e-05	98	NO	NO	NO	145	YES	YES
PAIR 1424	0.000191626	98	NO	NO	NO	131	YES	YES
PAIR 1425	0.000143503	98	NO	NO	NO	90	YES	YES
PAIR 1426	0.000167546	98	NO	NO	NO	349	YES	YES
PAIR 1427	9.55247e-05	98	NO	NO	NO	144	YES	YES
PAIR 1428	0.000143503	98	NO	NO	NO	178	YES	YES
PAIR 1429	9.55247e-05	98	NO	NO	NO	22	YES	YES
PAIR 1430	0.000215742	98	NO	YES	NO	82	YES	YES
PAIR 1431	0.000119496	98	NO	NO	NO	105	YES	YES
PAIR 1432	7.15897e-05	98	NO	NO	NO	94	YES	YES
PAIR 1433	0.000191626	98	NO	NO	NO	100	YES	YES
PAIR 1434	0.000191626	98	NO	NO	NO	243	YES	YES
PAIR 1435	9.55247e-05	98	NO	NO	NO	104	YES	YES
PAIR 1436	0.000119496	98	NO	NO	NO	242	YES	YES
PAIR 1437	7.15897e-05	98	NO	NO	NO	42	YES	YES
PAIR 1438	7.15897e-05	98	NO	NO	NO	39	YES	YES
PAIR 1439	0.000191626	98	NO	NO	NO	73	YES	YES
PAIR 1440	0	98	NO	NO	NO	140	YES	YES
PAIR 1441	9.55247e-05	98	NO	NO	NO	139	YES	YES
PAIR 1442	0.000409992	98	NO	NO	NO	9	YES	YES
PAIR 1443	7.15897e-05	99	NO	NO	NO	164	YES	YES
PAIR 1444	9.55247e-05	99	NO	NO	NO	259	YES	YES
PAIR 1445	0.000167546	99	NO	NO	NO	51	YES	YES
PAIR 1446	0.000119496	99	NO	NO	NO	199	YES	YES
PAIR 1447	7.15897e-05	99	NO	NO	NO	199	YES	YES
PAIR 1448	0.000239895	99	NO	NO	NO	78	YES	YES
PAIR 1449	0.000143503	99	NO	NO	NO	154	YES	YES
PAIR 1450	0.000215742	99	NO	NO	NO	244	YES	YES
PAIR 1451	9.55247e-05	99	NO	NO	NO	211	YES	YES
PAIR 1452	0.000191626	99	NO	NO	NO	117	YES	YES
PAIR 1453	4.76906e-05	99	NO	NO	NO	115	YES	YES
PAIR 1454	4.76906e-05	99	NO	NO	NO	184	YES	YES
PAIR 1455	0.000855821	99	NO	NO	NO	100	YES	YES
PAIR 1456	4.76906e-05	99	NO	NO	NO	316	YES	YES
PAIR 1457	0.000119496	99	NO	NO	NO	43	YES	YES
PAIR 1458	0.000167546	99	NO	NO	NO	43	YES	YES
PAIR 1459	7.15897e-05	99	NO	NO	NO	16	YES	YES
PAIR 1460	7.15897e-05	99	NO	NO	NO	31	YES	YES
PAIR 1461	0.000119496	99	NO	NO	NO	315	YES	YES
PAIR 1462	9.55247e-05	99	NO	NO	NO	17	YES	YES
PAIR 1463	0.00028831	99	NO	NO	NO	104	YES	YES
PAIR 1464	0.000239895	99	NO	NO	YES	0	YES	YES
PAIR 1465	0	99	NO	NO	NO	14	YES	YES
PAIR 1466	0.000191626	99	NO	NO	NO	104	YES	YES
PAIR 1467	0.000191626	99	NO	YES	NO	14	YES	YES
PAIR 1468	4.76906e-05	99	NO	NO	NO	25	YES	YES
PAIR 1469	7.15897e-05	99	NO	NO	NO	284	YES	YES
PAIR 1470	0.000119496	99	NO	NO	NO	21	YES	YES
PAIR 1471	0.000215742	99	NO	NO	NO	44	YES	YES
PAIR 1472	0.000264084	99	NO	NO	NO	44	YES	YES
PAIR 1473	7.15897e-05	99	NO	NO	NO	21	YES	YES
PAIR 1474	7.15897e-05	99	NO	NO	NO	145	YES	YES
PAIR 1475	2.38274e-05	99	NO	NO	NO	215	YES	YES
PAIR 1476	0.0105261	33254	YES	YES	NO	73	NO	NO
PAIR 1477	0.000143503	100	NO	NO	NO	289	YES	YES
PAIR 1478	0.000119496	100	NO	NO	NO	199	YES	YES
PAIR 1479	7.15897e-05	100	NO	NO	NO	185	YES	YES
PAIR 1480	0	100	NO	NO	NO	268	YES	YES
PAIR 1481	4.76906e-05	100	NO	NO	NO	274	YES	YES
PAIR 1482	7.15897e-05	100	NO	NO	NO	224	YES	YES
PAIR 1483	7.15897e-05	100	NO	NO	NO	382	YES	YES
PAIR 1484	0.000191626	100	NO	NO	NO	217	YES	YES
PAIR 1485	4.76906e-05	100	NO	NO	NO	113	YES	YES
PAIR 1486	2.38274e-05	100	NO	NO	NO	145	YES	YES
PAIR 1487	0.000191626	100	NO	NO	NO	21	YES	YES
PAIR 1488	7.15897e-05	100	NO	NO	NO	113	YES	YES
PAIR 1489	7.15897e-05	100	NO	NO	NO	113	YES	YES
PAIR 1490	2.38274e-05	100	NO	NO	NO	114	YES	YES
PAIR 1491	2.38274e-05	100	NO	NO	NO	259	YES	YES
PAIR 1492	4.76906e-05	100	NO	NO	NO	51	YES	YES
PAIR 1493	7.15897e-05	100	NO	NO	NO	111	YES	YES
PAIR 1494	0.000167546	100	NO	NO	NO	11	YES	YES
PAIR 1495	0.000191626	100	NO	NO	NO	326	YES	YES
PAIR 1496	0	100	NO	NO	NO	60	YES	YES
PAIR 1497	4.76906e-05	100	NO	NO	NO	95	YES	YES
PAIR 1498	0.000191626	100	NO	NO	NO	104	YES	YES
PAIR 1499	7.15897e-05	100	NO	NO	NO	35	YES	YES
PAIR 1500	0.000119496	100	NO	NO	NO	222	YES	YES
PAIR 1501	4.76906e-05	100	NO	NO	YES	0	YES	YES
PAIR 1502	2.38274e-05	100	NO	NO	YES	0	YES	YES
PAIR 1503	0.0154542	53612	YES	YES	NO	73	NO	NO
PAIR 1504	0.000191626	101	NO	NO	NO	185	YES	YES
PAIR 1505	0.000191626	101	NO	NO	NO	185	YES	YES
PAIR 1506	4.76906e-05	101	NO	NO	NO	174	YES	YES
PAIR 1507	7.15897e-05	101	NO	NO	NO	489	YES	YES
PAIR 1508	4.76906e-05	101	NO	NO	NO	123	YES	YES
PAIR 1509	0.000143503	101	NO	NO	NO	41	YES	YES
PAIR 1510	0	101	NO	NO	NO	209	YES	YES
PAIR 1511	0.000167546	101	NO	NO	NO	25	YES	YES
PAIR 1512	0.000167546	101	NO	NO	NO	86	YES	YES
PAIR 1513	0.000215742	101	NO	NO	NO	184	YES	YES
PAIR 1514	0.000239895	101	NO	NO	NO	121	YES	YES
PAIR 1515	2.38274e-05	101	NO	NO	NO	207	YES	YES
PAIR 1516	9.55247e-05	101	NO	YES	NO	57	YES	YES
PAIR 1517	0.000215742	101	NO	NO	NO	143	YES	YES
PAIR 1518	9.55247e-05	101	NO	NO	NO	100	YES	YES
PAIR 1519	0.00028831	101	NO	NO	NO	4	YES	YES
PAIR 1520	0.000167546	101	NO	NO	NO	56	YES	YES
PAIR 1521	0.000215742	101	NO	NO	NO	127	YES	YES
PAIR 1522	2.38274e-05	101	NO	NO	NO	77	YES	YES
PAIR 1523	4.76906e-05	101	NO	NO	NO	21	YES	YES
PAIR 1524	0.000312573	101	NO	NO	NO	319	YES	YES
PAIR 1525	2.38274e-05	101	NO	NO	NO	60	YES	YES
PAIR 1526	2.38274e-05	101	NO	NO	NO	63	YES	YES
PAIR 1527	9.55247e-05	101	NO	NO	NO	284	YES	YES
PAIR 1528	7.15897e-05	101	NO	NO	NO	65	YES	YES
PAIR 1529	0.000191626	101	NO	NO	NO	203	YES	YES
PAIR 1530	0	101	NO	NO	NO	3	YES	YES
PAIR 1531	9.55247e-05	101	NO	NO	NO	139	YES	YES
PAIR 1532	9.55247e-05	61	YES	YES	NO	83	YES	YES
PAIR 1533	0.000167546	102	NO	NO	NO	142	YES	YES
PAIR 1534	7.15897e-05	102	NO	NO	NO	164	YES	YES
PAIR 1535	4.76906e-05	102	NO	NO	NO	274	YES	YES
PAIR 1536	4.76906e-05	102	NO	NO	NO	413	YES	YES
PAIR 1537	7.15897e-05	102	NO	NO	NO	205	YES	YES
PAIR 1538	0.000143503	102	NO	NO	NO	57	YES	YES
PAIR 1539	7.15897e-05	102	NO	NO	NO	3	YES	YES
PAIR 1540	9.55247e-05	102	NO	NO	NO	217	YES	YES
PAIR 1541	7.15897e-05	102	NO	NO	NO	110	YES	YES
PAIR 1542	9.55247e-05	102	NO	NO	NO	429	YES	YES
PAIR 1543	0.000215742	102	NO	NO	NO	329	YES	YES
PAIR 1544	9.55247e-05	102	NO	NO	NO	428	YES	YES
PAIR 1545	7.15897e-05	102	NO	NO	NO	250	YES	YES
PAIR 1546	9.55247e-05	102	NO	YES	NO	107	YES	YES
PAIR 1547	0.000167546	102	NO	NO	NO	73	YES	YES
PAIR 1548	0	102	NO	NO	NO	35	YES	YES
PAIR 1549	7.15897e-05	102	NO	NO	NO	56	YES	YES
PAIR 1550	0.000239895	102	NO	NO	NO	98	YES	YES
PAIR 1551	0	102	NO	NO	NO	222	YES	YES
PAIR 1552	2.38274e-05	102	NO	NO	NO	14	YES	YES
PAIR 1553	0.000264084	102	NO	NO	NO	161	YES	YES
PAIR 1554	0	102	NO	NO	NO	148	YES	YES
PAIR 1555	4.76906e-05	102	NO	NO	NO	6	YES	YES
PAIR 1556	9.55247e-05	103	NO	NO	NO	164	YES	YES
PAIR 1557	9.55247e-05	103	NO	NO	NO	185	YES	YES
PAIR 1558	0.000143503	103	NO	NO	NO	289	YES	YES
PAIR 1559	4.76906e-05	103	NO	NO	NO	274	YES	YES
PAIR 1560	0.000119496	103	NO	NO	NO	164	YES	YES
PAIR 1561	0.000143503	103	NO	NO	NO	217	YES	YES
PAIR 1562	0.000167546	103	NO	NO	NO	154	YES	YES
PAIR 1563	0.000191626	103	NO	NO	NO	119	YES	YES
PAIR 1564	9.55247e-05	103	NO	NO	NO	356	YES	YES
PAIR 1565	4.76906e-05	103	NO	NO	NO	187	YES	YES
PAIR 1566	4.76906e-05	103	NO	NO	NO	235	YES	YES
PAIR 1567	7.15897e-05	103	NO	NO	NO	65	YES	YES
PAIR 1568	2.38274e-05	103	NO	NO	NO	397	YES	YES
PAIR 1569	7.15897e-05	103	NO	NO	NO	176	YES	YES
PAIR 1570	0.000119496	103	NO	NO	NO	99	YES	YES
PAIR 1571	7.15897e-05	103	NO	NO	NO	371	YES	YES
PAIR 1572	0.000119496	103	NO	NO	NO	20	YES	YES
PAIR 1573	0.000143503	103	NO	NO	NO	335	YES	YES
PAIR 1574	9.55247e-05	103	NO	NO	NO	42	YES	YES
PAIR 1575	0.000167546	103	NO	NO	NO	17	YES	YES
PAIR 1576	0.000167546	103	NO	NO	NO	121	YES	YES
PAIR 1577	0.000119496	103	NO	NO	NO	39	YES	YES
PAIR 1578	0.000191626	103	NO	NO	NO	242	YES	YES
PAIR 1579	0.000119496	103	NO	NO	NO	39	YES	YES
PAIR 1580	7.15897e-05	103	NO	NO	NO	90	YES	YES
PAIR 1581	0.000143503	103	NO	NO	NO	69	YES	YES
PAIR 1582	0.000119496	103	NO	NO	NO	224	YES	YES
PAIR 1583	7.15897e-05	103	NO	NO	NO	251	YES	YES
PAIR 1584	7.15897e-05	103	NO	NO	NO	221	YES	YES
PAIR 1585	0.000191626	103	NO	NO	NO	138	YES	YES
PAIR 1586	0.000409992	104	NO	NO	NO	Unknown	YES	NO
PAIR 1587	0.000143503	104	NO	NO	NO	289	YES	YES
PAIR 1588	0.000191626	104	NO	NO	NO	185	YES	YES
PAIR 1589	9.55247e-05	104	NO	NO	NO	117	YES	YES
PAIR 1590	0.000119496	104	NO	NO	NO	148	YES	YES
PAIR 1591	9.55247e-05	104	NO	NO	NO	118	YES	YES
PAIR 1592	0.000483446	104	NO	NO	NO	1	YES	YES
PAIR 1593	2.38274e-05	104	NO	NO	NO	142	YES	YES
PAIR 1594	9.55247e-05	104	NO	NO	NO	182	YES	YES
PAIR 1595	0.000191626	104	NO	NO	NO	78	YES	YES
PAIR 1596	4.76906e-05	104	NO	YES	NO	53	YES	YES
PAIR 1597	4.76906e-05	104	NO	NO	NO	79	YES	YES
PAIR 1598	9.55247e-05	104	NO	YES	NO	82	YES	YES
PAIR 1599	7.15897e-05	104	NO	NO	NO	114	YES	YES
PAIR 1600	9.55247e-05	104	NO	NO	NO	91	YES	YES
PAIR 1601	0.000191626	104	NO	NO	NO	35	YES	YES
PAIR 1602	0.000191626	104	NO	NO	NO	35	YES	YES
PAIR 1603	4.76906e-05	104	NO	NO	NO	63	YES	YES
PAIR 1604	2.38274e-05	104	NO	NO	NO	21	YES	YES
PAIR 1605	7.15897e-05	104	NO	NO	NO	27	YES	YES
PAIR 1606	0.000191626	61	YES	YES	NO	203	YES	YES
PAIR 1607	7.15897e-05	105	NO	NO	NO	224	YES	YES
PAIR 1608	0.000239895	105	NO	NO	NO	78	YES	YES
PAIR 1609	0.000191626	105	NO	NO	NO	185	YES	YES
PAIR 1610	0.000167546	105	NO	NO	NO	142	YES	YES
PAIR 1611	0.000191626	105	NO	NO	NO	185	YES	YES
PAIR 1612	7.15897e-05	105	NO	NO	NO	268	YES	YES
PAIR 1613	0.000143503	105	NO	NO	NO	54	YES	YES
PAIR 1614	0.000143503	105	NO	NO	NO	362	YES	YES
PAIR 1615	0.000119496	105	NO	NO	NO	6	YES	YES
PAIR 1616	0.000239895	105	NO	NO	NO	120	YES	YES
PAIR 1617	0.000119496	105	NO	NO	NO	432	YES	YES
PAIR 1618	0.000956583	105	NO	NO	NO	67	YES	YES
PAIR 1619	0.000215742	105	NO	YES	NO	215	YES	YES
PAIR 1620	0.000191626	105	NO	NO	NO	121	YES	YES
PAIR 1621	7.15897e-05	105	NO	NO	NO	31	YES	YES
PAIR 1622	0	105	NO	NO	NO	44	YES	YES
PAIR 1623	7.15897e-05	105	NO	NO	NO	37	YES	YES
PAIR 1624	0.000167546	105	NO	NO	NO	78	YES	YES
PAIR 1625	0.000191626	105	NO	NO	NO	26	YES	YES
PAIR 1626	0.000215742	105	NO	NO	NO	285	YES	YES
PAIR 1627	0.000931334	105	NO	NO	NO	71	YES	YES
PAIR 1628	7.15897e-05	105	NO	NO	NO	73	YES	YES
PAIR 1629	9.55247e-05	105	NO	NO	NO	17	YES	YES
PAIR 1630	9.55247e-05	105	NO	NO	NO	100	YES	YES
PAIR 1631	9.55247e-05	105	NO	NO	NO	45	YES	YES
PAIR 1632	9.55247e-05	105	NO	NO	NO	104	YES	YES
PAIR 1633	0.000215742	105	NO	NO	NO	60	YES	YES
PAIR 1634	0.00028831	105	NO	NO	NO	25	YES	YES
PAIR 1635	7.15897e-05	105	NO	NO	NO	166	YES	YES
PAIR 1636	0.0158335	56446	YES	YES	NO	73	NO	NO
PAIR 1637	7.15897e-05	106	NO	NO	NO	199	YES	YES
PAIR 1638	0.000167546	106	NO	NO	NO	142	YES	YES
PAIR 1639	9.55247e-05	106	NO	NO	NO	199	YES	YES
PAIR 1640	7.15897e-05	106	NO	NO	NO	107	YES	YES
PAIR 1641	0.000167546	106	NO	NO	NO	184	YES	YES
PAIR 1642	2.38274e-05	106	NO	NO	NO	62	YES	YES
PAIR 1643	9.55247e-05	106	NO	NO	NO	56	YES	YES
PAIR 1644	0.000215742	106	NO	NO	NO	315	YES	YES
PAIR 1645	0	106	NO	NO	NO	98	YES	YES
PAIR 1646	2.38274e-05	106	NO	NO	NO	125	YES	YES
PAIR 1647	7.15897e-05	106	NO	NO	NO	21	YES	YES
PAIR 1648	0.000143503	106	NO	NO	NO	14	YES	YES
PAIR 1649	9.55247e-05	106	NO	NO	NO	42	YES	YES
PAIR 1650	0.000119496	106	NO	NO	NO	203	YES	YES
PAIR 1651	0.000264084	106	NO	NO	NO	38	YES	YES
PAIR 1652	4.76906e-05	106	NO	NO	NO	3	YES	YES
PAIR 1653	4.76906e-05	106	NO	NO	NO	6	YES	YES
PAIR 1654	9.55247e-05	64	YES	YES	NO	83	YES	YES
PAIR 1655	0.000143503	107	NO	NO	NO	168	YES	YES
PAIR 1656	0.000167546	107	NO	NO	NO	268	YES	YES
PAIR 1657	0.000191626	107	NO	NO	NO	483	YES	YES
PAIR 1658	4.76906e-05	107	NO	YES	NO	126	YES	YES
PAIR 1659	7.15897e-05	107	NO	NO	NO	407	YES	YES
PAIR 1660	0.000167546	107	NO	NO	NO	168	YES	YES
PAIR 1661	0.000239895	107	NO	NO	NO	123	YES	YES
PAIR 1662	4.76906e-05	107	NO	NO	NO	211	YES	YES
PAIR 1663	4.76906e-05	107	NO	NO	NO	232	YES	YES
PAIR 1664	9.55247e-05	107	NO	NO	NO	128	YES	YES
PAIR 1665	9.55247e-05	107	NO	NO	NO	182	YES	YES
PAIR 1666	0.000119496	107	NO	NO	NO	65	YES	YES
PAIR 1667	4.76906e-05	107	NO	NO	NO	22	YES	YES
PAIR 1668	0.000119496	107	NO	NO	NO	77	YES	YES
PAIR 1669	0.000119496	107	NO	NO	NO	298	YES	YES
PAIR 1670	9.55247e-05	107	NO	NO	NO	90	YES	YES
PAIR 1671	4.76906e-05	107	NO	NO	NO	69	YES	YES
PAIR 1672	0.000830728	107	NO	NO	NO	104	YES	YES
PAIR 1673	0.0010072	107	NO	NO	NO	104	YES	YES
PAIR 1674	7.15897e-05	107	NO	NO	NO	27	YES	YES
PAIR 1675	0.000119496	108	NO	NO	NO	164	YES	YES
PAIR 1676	0.000167546	108	NO	NO	NO	268	YES	YES
PAIR 1677	0.000191626	108	NO	NO	NO	185	YES	YES
PAIR 1678	7.15897e-05	108	NO	NO	NO	224	YES	YES
PAIR 1679	0.000239895	108	NO	NO	NO	78	YES	YES
PAIR 1680	0.000119496	108	NO	NO	NO	262	YES	YES
PAIR 1681	0.000191626	108	NO	NO	NO	483	YES	YES
PAIR 1682	0.000264084	108	NO	NO	NO	438	YES	YES
PAIR 1683	7.15897e-05	108	NO	NO	NO	88	YES	YES
PAIR 1684	0.000191626	108	NO	NO	NO	373	YES	YES
PAIR 1685	0.000143503	108	NO	NO	NO	128	YES	YES
PAIR 1686	0.000215742	108	NO	NO	NO	8	YES	YES
PAIR 1687	0.000239895	108	NO	NO	NO	142	YES	YES
PAIR 1688	0.000239895	108	NO	NO	NO	405	YES	YES
PAIR 1689	0	108	NO	NO	NO	173	YES	YES
PAIR 1690	7.15897e-05	108	NO	NO	NO	169	YES	YES
PAIR 1691	0.000119496	108	NO	NO	NO	65	YES	YES
PAIR 1692	9.55247e-05	108	NO	NO	NO	120	YES	YES
PAIR 1693	0.000119496	108	NO	NO	NO	57	YES	YES
PAIR 1694	0.000143503	108	NO	NO	NO	63	YES	YES
PAIR 1695	0.000264084	108	NO	NO	NO	45	YES	YES
PAIR 1696	0	108	NO	NO	NO	104	YES	YES
PAIR 1697	9.55247e-05	108	NO	NO	NO	104	YES	YES
PAIR 1698	0.000119496	108	NO	NO	NO	83	YES	YES
PAIR 1699	0.000119496	108	NO	NO	NO	222	YES	YES
PAIR 1700	4.76906e-05	108	NO	NO	NO	77	YES	YES
PAIR 1701	0.000119496	108	NO	NO	NO	77	YES	YES
PAIR 1702	0.000119496	108	NO	NO	NO	228	YES	YES
PAIR 1703	7.15897e-05	108	NO	NO	NO	4	YES	YES
PAIR 1704	0.000264084	108	NO	NO	NO	183	YES	YES
PAIR 1705	0.000458924	109	NO	NO	NO	Unknown	YES	NO
PAIR 1706	9.55247e-05	109	NO	NO	NO	199	YES	YES
PAIR 1707	9.55247e-05	109	NO	NO	NO	224	YES	YES
PAIR 1708	0.000239895	109	NO	NO	NO	78	YES	YES
PAIR 1709	7.15897e-05	109	NO	NO	NO	199	YES	YES
PAIR 1710	0.000143503	109	NO	NO	NO	123	YES	YES
PAIR 1711	9.55247e-05	109	NO	NO	NO	69	YES	YES
PAIR 1712	2.38274e-05	109	NO	NO	NO	85	YES	YES
PAIR 1713	7.15897e-05	109	NO	NO	NO	71	YES	YES
PAIR 1714	0.000191626	109	NO	NO	NO	136	YES	YES
PAIR 1715	0.000264084	109	NO	NO	NO	56	YES	YES
PAIR 1716	9.55247e-05	109	NO	NO	NO	31	YES	YES
PAIR 1717	4.76906e-05	109	NO	NO	NO	98	YES	YES
PAIR 1718	4.76906e-05	109	NO	NO	NO	60	YES	YES
PAIR 1719	0.000119496	109	NO	NO	NO	83	YES	YES
PAIR 1720	0	109	NO	NO	NO	63	YES	YES
PAIR 1721	7.15897e-05	109	NO	NO	NO	21	YES	YES
PAIR 1722	0.00028831	109	NO	NO	NO	259	YES	YES
PAIR 1723	9.55247e-05	109	NO	NO	NO	194	YES	YES
PAIR 1724	0.000631368	109	NO	NO	NO	210	YES	YES
PAIR 1725	7.15897e-05	110	NO	YES	NO	120	YES	YES
PAIR 1726	7.15897e-05	110	NO	NO	NO	407	YES	YES
PAIR 1727	0.000143503	110	NO	NO	NO	57	YES	YES
PAIR 1728	4.76906e-05	110	NO	NO	NO	92	YES	YES
PAIR 1729	0.000143503	110	NO	NO	NO	41	YES	YES
PAIR 1730	0.000191626	110	NO	NO	NO	217	YES	YES
PAIR 1731	0.000191626	110	NO	NO	NO	193	YES	YES
PAIR 1732	0.00113443	110	NO	YES	YES	0	YES	NO
PAIR 1733	9.55247e-05	110	NO	NO	NO	35	YES	YES
PAIR 1734	0.000167546	110	NO	NO	NO	114	YES	YES
PAIR 1735	7.15897e-05	110	NO	NO	NO	142	YES	YES
PAIR 1736	9.55247e-05	110	NO	NO	NO	426	YES	YES
PAIR 1737	0.000167546	110	NO	NO	NO	111	YES	YES
PAIR 1738	9.55247e-05	110	NO	NO	NO	90	YES	YES
PAIR 1739	0	110	NO	NO	NO	99	YES	YES
PAIR 1740	7.15897e-05	110	NO	YES	NO	121	YES	YES
PAIR 1741	9.55247e-05	110	NO	NO	NO	22	YES	YES
PAIR 1742	4.76906e-05	110	NO	NO	NO	71	YES	YES
PAIR 1743	7.15897e-05	110	NO	NO	NO	121	YES	YES
PAIR 1744	0.000119496	110	NO	NO	NO	17	YES	YES
PAIR 1745	0.000215742	110	NO	NO	NO	17	YES	YES
PAIR 1746	9.55247e-05	110	NO	NO	NO	17	YES	YES
PAIR 1747	0.000119496	110	NO	NO	NO	319	YES	YES
PAIR 1748	0.000119496	110	NO	NO	NO	83	YES	YES
PAIR 1749	2.38274e-05	110	NO	NO	NO	25	YES	YES
PAIR 1750	0.000143503	110	NO	NO	NO	28	YES	YES
PAIR 1751	4.76906e-05	110	NO	NO	NO	49	YES	YES
PAIR 1752	0.000215742	110	NO	NO	NO	38	YES	YES
PAIR 1753	0.000215742	110	NO	NO	NO	52	YES	YES
PAIR 1754	0.000409992	111	NO	NO	NO	Unknown	YES	NO
PAIR 1755	0.015508	53633	YES	YES	YES	0	NO	NO
PAIR 1756	0.000143503	111	NO	NO	NO	54	YES	YES
PAIR 1757	0.000119496	111	NO	NO	NO	164	YES	YES
PAIR 1758	0.000143503	111	NO	NO	NO	57	YES	YES
PAIR 1759	0.000143503	111	NO	NO	NO	1	YES	YES
PAIR 1760	0.000143503	111	NO	YES	NO	191	YES	YES
PAIR 1761	0.000143503	111	NO	NO	NO	163	YES	YES
PAIR 1762	0.000119496	111	NO	NO	NO	307	YES	YES
PAIR 1763	0.000119496	111	NO	NO	NO	341	YES	YES
PAIR 1764	9.55247e-05	111	NO	YES	NO	348	YES	YES
PAIR 1765	4.76906e-05	111	NO	NO	NO	35	YES	YES
PAIR 1766	0.000119496	111	NO	NO	NO	56	YES	YES
PAIR 1767	7.15897e-05	111	NO	NO	NO	77	YES	YES
PAIR 1768	0.000119496	111	NO	NO	NO	83	YES	YES
PAIR 1769	0.000239895	111	NO	NO	NO	298	YES	YES
PAIR 1770	0.000780658	111	NO	NO	NO	104	YES	YES
PAIR 1771	0.000167546	111	NO	NO	NO	48	YES	YES
PAIR 1772	9.55247e-05	111	NO	NO	NO	258	YES	YES
PAIR 1773	0.000119496	111	NO	NO	NO	165	YES	YES
PAIR 1774	7.15897e-05	111	NO	YES	NO	21	YES	YES
PAIR 1775	0.000119496	111	NO	NO	NO	76	YES	YES
PAIR 1776	0.000167546	112	NO	NO	NO	168	YES	YES
PAIR 1777	9.55247e-05	112	NO	NO	NO	199	YES	YES
PAIR 1778	0.000143503	112	NO	NO	NO	57	YES	YES
PAIR 1779	7.15897e-05	112	NO	YES	NO	120	YES	YES
PAIR 1780	9.55247e-05	112	NO	NO	NO	164	YES	YES
PAIR 1781	2.38274e-05	112	NO	NO	NO	110	YES	YES
PAIR 1782	0.000191626	112	NO	NO	NO	370	YES	YES
PAIR 1783	7.15897e-05	112	NO	NO	NO	155	YES	YES
PAIR 1784	0	112	NO	NO	NO	79	YES	YES
PAIR 1785	2.38274e-05	112	NO	NO	YES	0	YES	YES
PAIR 1786	0	112	NO	NO	NO	63	YES	YES
PAIR 1787	0	112	NO	NO	NO	208	YES	YES
PAIR 1788	0	112	NO	NO	NO	183	YES	YES
PAIR 1789	7.15897e-05	112	NO	NO	NO	48	YES	YES
PAIR 1790	2.38274e-05	112	NO	NO	NO	27	YES	YES
PAIR 1791	9.55247e-05	113	NO	YES	NO	241	YES	YES
PAIR 1792	7.15897e-05	113	NO	NO	NO	268	YES	YES
PAIR 1793	0.000143503	113	NO	NO	NO	54	YES	YES
PAIR 1794	7.15897e-05	113	NO	NO	NO	86	YES	YES
PAIR 1795	9.55247e-05	113	NO	NO	NO	1	YES	YES
PAIR 1796	0.000956583	113	NO	NO	NO	306	YES	YES
PAIR 1797	0.00128842	113	NO	NO	NO	67	YES	YES
PAIR 1798	9.55247e-05	113	NO	NO	NO	145	YES	YES
PAIR 1799	0.000143503	113	NO	NO	NO	166	YES	YES
PAIR 1800	7.15897e-05	113	NO	NO	NO	111	YES	YES
PAIR 1801	0.000215742	113	NO	NO	NO	107	YES	YES
PAIR 1802	0.000264084	113	NO	NO	NO	138	YES	YES
PAIR 1803	4.76906e-05	113	NO	NO	NO	120	YES	YES
PAIR 1804	9.55247e-05	113	NO	NO	NO	126	YES	YES
PAIR 1805	9.55247e-05	113	NO	NO	NO	56	YES	YES
PAIR 1806	0.000143503	113	NO	NO	NO	234	YES	YES
PAIR 1807	0.000215742	113	NO	NO	NO	28	YES	YES
PAIR 1808	0.000119496	113	NO	NO	NO	259	YES	YES
PAIR 1809	0.00028831	113	NO	NO	NO	244	YES	YES
PAIR 1810	0.0011856	114	NO	YES	NO	91	YES	NO
PAIR 1811	0.00128842	114	NO	YES	YES	0	YES	NO
PAIR 1812	4.76906e-05	114	NO	NO	NO	49	YES	YES
PAIR 1813	0.000191626	114	NO	NO	NO	483	YES	YES
PAIR 1814	0.000119496	114	NO	NO	NO	164	YES	YES
PAIR 1815	9.55247e-05	114	NO	NO	NO	196	YES	YES
PAIR 1816	0.000191626	114	NO	NO	NO	123	YES	YES
PAIR 1817	0.000385581	114	NO	NO	NO	95	YES	YES
PAIR 1818	7.15897e-05	114	NO	NO	NO	205	YES	YES
PAIR 1819	9.55247e-05	114	NO	NO	NO	142	YES	YES
PAIR 1820	7.15897e-05	114	NO	NO	NO	203	YES	YES
PAIR 1821	0.000119496	114	NO	NO	NO	99	YES	YES
PAIR 1822	0.000906124	114	NO	YES	NO	358	YES	YES
PAIR 1823	4.76906e-05	114	NO	NO	NO	44	YES	YES
PAIR 1824	9.55247e-05	114	NO	NO	NO	26	YES	YES
PAIR 1825	0.000119496	114	NO	NO	NO	315	YES	YES
PAIR 1826	0.000143503	114	NO	NO	NO	94	YES	YES
PAIR 1827	4.76906e-05	114	NO	NO	NO	104	YES	YES
PAIR 1828	0.000167546	114	NO	NO	NO	48	YES	YES
PAIR 1829	0.000119496	114	NO	NO	NO	159	YES	YES
PAIR 1830	7.15897e-05	115	NO	NO	NO	86	YES	YES
PAIR 1831	0.000119496	115	NO	NO	NO	262	YES	YES
PAIR 1832	0.000143503	115	NO	NO	NO	54	YES	YES
PAIR 1833	7.15897e-05	115	NO	NO	NO	268	YES	YES
PAIR 1834	0.000119496	115	NO	NO	NO	262	YES	YES
PAIR 1835	0.000167546	115	NO	NO	NO	168	YES	YES
PAIR 1836	0.000167546	115	NO	NO	NO	164	YES	YES
PAIR 1837	0.00136596	115	NO	NO	NO	68	YES	YES
PAIR 1838	7.15897e-05	115	NO	NO	NO	353	YES	YES
PAIR 1839	2.38274e-05	115	NO	NO	NO	107	YES	YES
PAIR 1840	0.000143503	115	NO	NO	NO	163	YES	YES
PAIR 1841	0.000119496	115	NO	NO	NO	11	YES	YES
PAIR 1842	9.55247e-05	115	NO	NO	NO	31	YES	YES
PAIR 1843	0.000167546	115	NO	NO	NO	52	YES	YES
PAIR 1844	0.000119496	115	NO	NO	NO	31	YES	YES
PAIR 1845	0.000167546	115	NO	NO	NO	94	YES	YES
PAIR 1846	4.76906e-05	115	NO	NO	NO	98	YES	YES
PAIR 1847	0.000167546	115	NO	NO	NO	77	YES	YES
PAIR 1848	9.55247e-05	115	NO	NO	NO	21	YES	YES
PAIR 1849	0.000119496	115	NO	NO	NO	69	YES	YES
PAIR 1850	0	115	NO	NO	NO	69	YES	YES
PAIR 1851	0.000119496	115	NO	NO	NO	300	YES	YES
PAIR 1852	7.15897e-05	115	NO	NO	NO	187	YES	YES
PAIR 1853	0.000191626	115	NO	NO	NO	263	YES	YES
PAIR 1854	0.000239895	115	NO	NO	NO	56	YES	YES
PAIR 1855	0.00136596	116	NO	YES	NO	91	YES	NO
PAIR 1856	0.0150285	54268	YES	YES	YES	0	NO	NO
PAIR 1857	9.55247e-05	116	NO	NO	NO	199	YES	YES
PAIR 1858	4.76906e-05	116	NO	NO	NO	4	YES	YES
PAIR 1859	9.55247e-05	116	NO	NO	NO	188	YES	YES
PAIR 1860	0.000143503	116	NO	NO	NO	115	YES	YES
PAIR 1861	7.15897e-05	116	NO	NO	NO	114	YES	YES
PAIR 1862	7.15897e-05	116	NO	NO	NO	350	YES	YES
PAIR 1863	9.55247e-05	116	NO	NO	NO	56	YES	YES
PAIR 1864	9.55247e-05	116	NO	NO	NO	94	YES	YES
PAIR 1865	0.000143503	116	NO	NO	NO	56	YES	YES
PAIR 1866	4.76906e-05	116	NO	NO	NO	63	YES	YES
PAIR 1867	0.000119496	116	NO	NO	NO	42	YES	YES
PAIR 1868	7.15897e-05	116	NO	NO	NO	221	YES	YES
PAIR 1869	0.000167546	116	NO	NO	NO	165	YES	YES
PAIR 1870	0.00144387	117	NO	NO	NO	Unknown	YES	NO
PAIR 1871	0.000191626	117	NO	NO	NO	483	YES	YES
PAIR 1872	7.15897e-05	117	NO	NO	NO	407	YES	YES
PAIR 1873	9.55247e-05	117	NO	NO	NO	29	YES	YES
PAIR 1874	0.000805673	117	NO	NO	NO	306	YES	YES
PAIR 1875	9.55247e-05	117	NO	NO	NO	89	YES	YES
PAIR 1876	9.55247e-05	117	NO	NO	NO	209	YES	YES
PAIR 1877	7.15897e-05	117	NO	NO	NO	208	YES	YES
PAIR 1878	0.000167546	117	NO	NO	NO	113	YES	YES
PAIR 1879	0.000119496	117	NO	NO	NO	315	YES	YES
PAIR 1880	4.76906e-05	117	NO	NO	NO	104	YES	YES
PAIR 1881	4.76906e-05	117	NO	NO	NO	104	YES	YES
PAIR 1882	7.15897e-05	117	NO	NO	NO	42	YES	YES
PAIR 1883	4.76906e-05	117	NO	NO	NO	38	YES	YES
PAIR 1884	9.55247e-05	117	NO	NO	NO	161	YES	YES
PAIR 1885	0.000167546	118	NO	NO	NO	295	YES	YES
PAIR 1886	9.55247e-05	118	NO	NO	NO	268	YES	YES
PAIR 1887	0.000119496	118	NO	NO	NO	262	YES	YES
PAIR 1888	0.000167546	118	NO	NO	NO	168	YES	YES
PAIR 1889	0.000143503	118	NO	NO	NO	174	YES	YES
PAIR 1890	4.76906e-05	118	NO	NO	NO	4	YES	YES
PAIR 1891	7.15897e-05	118	NO	NO	NO	192	YES	YES
PAIR 1892	9.55247e-05	118	NO	NO	NO	136	YES	YES
PAIR 1893	0.000143503	118	NO	NO	NO	190	YES	YES
PAIR 1894	0.000239895	118	NO	NO	NO	405	YES	YES
PAIR 1895	0.000239895	118	NO	NO	NO	340	YES	YES
PAIR 1896	0	118	NO	NO	NO	113	YES	YES
PAIR 1897	0.000119496	118	NO	NO	NO	397	YES	YES
PAIR 1898	4.76906e-05	118	NO	NO	NO	142	YES	YES
PAIR 1899	9.55247e-05	118	NO	NO	NO	48	YES	YES
PAIR 1900	9.55247e-05	118	NO	NO	NO	100	YES	YES
PAIR 1901	0.000143503	118	NO	NO	NO	100	YES	YES
PAIR 1902	0.000239895	118	NO	NO	NO	4	YES	YES
PAIR 1903	7.15897e-05	118	NO	NO	NO	63	YES	YES
PAIR 1904	0.000119496	118	NO	NO	NO	69	YES	YES
PAIR 1905	0.000931334	118	NO	NO	NO	140	YES	YES
PAIR 1906	0.0150285	54302	YES	YES	YES	0	NO	NO
PAIR 1907	0.000119496	119	NO	NO	NO	199	YES	YES
PAIR 1908	4.76906e-05	119	NO	NO	NO	353	YES	YES
PAIR 1909	0	119	NO	NO	NO	138	YES	YES
PAIR 1910	0.000119496	119	NO	NO	NO	363	YES	YES
PAIR 1911	7.15897e-05	119	NO	NO	NO	72	YES	YES
PAIR 1912	7.15897e-05	119	NO	NO	NO	319	YES	YES
PAIR 1913	0.000830728	119	NO	NO	NO	140	YES	YES
PAIR 1914	9.55247e-05	120	NO	NO	NO	407	YES	YES
PAIR 1915	0.000167546	120	NO	NO	NO	250	YES	YES
PAIR 1916	0.00131423	120	NO	NO	NO	214	YES	YES
PAIR 1917	9.55247e-05	120	NO	NO	NO	2	YES	YES
PAIR 1918	0.000167546	120	NO	NO	NO	460	YES	YES
PAIR 1919	7.15897e-05	120	NO	NO	NO	32	YES	YES
PAIR 1920	0.000264084	120	NO	NO	NO	413	YES	YES
PAIR 1921	9.55247e-05	120	NO	NO	NO	48	YES	YES
PAIR 1922	0.000119496	120	NO	NO	NO	20	YES	YES
PAIR 1923	9.55247e-05	120	NO	NO	NO	91	YES	YES
PAIR 1924	0	120	NO	NO	NO	98	YES	YES
PAIR 1925	2.38274e-05	120	NO	NO	NO	63	YES	YES
PAIR 1926	0.00131423	120	NO	NO	NO	49	YES	YES
PAIR 1927	0.000312573	120	NO	NO	NO	42	YES	YES
PAIR 1928	0.000119496	120	NO	NO	NO	21	YES	YES
PAIR 1929	0.000264084	120	NO	NO	NO	7	YES	YES
PAIR 1930	0	120	NO	NO	NO	145	YES	YES
PAIR 1931	0	120	NO	NO	NO	139	YES	YES
PAIR 1932	0.000312573	121	NO	NO	NO	Unknown	YES	NO
PAIR 1933	0.00028831	121	NO	NO	NO	196	YES	YES
PAIR 1934	0.000143503	121	NO	NO	NO	227	YES	YES
PAIR 1935	0.000191626	121	NO	NO	NO	117	YES	YES
PAIR 1936	0	121	NO	NO	NO	225	YES	YES
PAIR 1937	7.15897e-05	121	NO	NO	NO	29	YES	YES
PAIR 1938	0.000215742	121	NO	NO	NO	146	YES	YES
PAIR 1939	7.15897e-05	121	NO	NO	NO	134	YES	YES
PAIR 1940	0	121	NO	NO	NO	287	YES	YES
PAIR 1941	7.15897e-05	121	NO	YES	NO	100	YES	YES
PAIR 1942	0.000215742	121	NO	NO	NO	84	YES	YES
PAIR 1943	0.000143503	121	NO	NO	NO	100	YES	YES
PAIR 1944	0.000167546	121	NO	NO	NO	73	YES	YES
PAIR 1945	2.38274e-05	121	NO	NO	NO	69	YES	YES
PAIR 1946	0.000143503	121	NO	NO	NO	284	YES	YES
PAIR 1947	0.000119496	121	NO	NO	NO	42	YES	YES
PAIR 1948	0.00126265	121	NO	YES	NO	49	YES	YES
PAIR 1949	4.76906e-05	121	NO	NO	NO	145	YES	YES
PAIR 1950	0.00121124	122	NO	NO	NO	262	YES	YES
PAIR 1951	7.15897e-05	122	NO	YES	NO	120	YES	YES
PAIR 1952	7.15897e-05	122	NO	NO	NO	213	YES	YES
PAIR 1953	0.00126265	122	NO	NO	NO	212	YES	YES
PAIR 1954	0.00103256	122	NO	NO	NO	68	YES	YES
PAIR 1955	2.38274e-05	122	NO	NO	NO	208	YES	YES
PAIR 1956	2.38274e-05	122	NO	NO	NO	205	YES	YES
PAIR 1957	0.000312573	122	NO	NO	NO	90	YES	YES
PAIR 1958	2.38274e-05	122	NO	NO	NO	79	YES	YES
PAIR 1959	0.000508006	122	NO	NO	YES	0	YES	YES
PAIR 1960	9.55247e-05	122	NO	NO	NO	17	YES	YES
PAIR 1961	0.000119496	122	NO	NO	NO	110	YES	YES
PAIR 1962	7.15897e-05	122	NO	NO	NO	63	YES	YES
PAIR 1963	4.76906e-05	122	NO	NO	NO	6	YES	YES
PAIR 1964	2.38274e-05	122	NO	NO	NO	221	YES	YES
PAIR 1965	0.0150285	53524	YES	YES	YES	0	NO	NO
PAIR 1966	0.000361208	123	NO	NO	NO	Unknown	YES	NO
PAIR 1967	9.55247e-05	123	NO	YES	NO	120	YES	YES
PAIR 1968	7.15897e-05	123	NO	NO	NO	86	YES	YES
PAIR 1969	0.00121124	123	NO	NO	NO	217	YES	YES
PAIR 1970	0.000239895	123	NO	NO	NO	4	YES	YES
PAIR 1971	9.55247e-05	123	NO	NO	NO	67	YES	YES
PAIR 1972	7.15897e-05	123	NO	NO	NO	150	YES	YES
PAIR 1973	0.000167546	123	NO	NO	NO	108	YES	YES
PAIR 1974	4.76906e-05	123	NO	NO	NO	65	YES	YES
PAIR 1975	0.000119496	123	NO	NO	NO	202	YES	YES
PAIR 1976	9.55247e-05	123	NO	NO	NO	100	YES	YES
PAIR 1977	0.000336872	123	NO	NO	NO	77	YES	YES
PAIR 1978	0	123	NO	NO	NO	62	YES	YES
PAIR 1979	0.000167546	123	NO	NO	NO	242	YES	YES
PAIR 1980	0.000119496	123	NO	NO	NO	215	YES	YES
PAIR 1981	4.76906e-05	124	NO	NO	NO	55	YES	YES
PAIR 1982	9.55247e-05	124	NO	YES	NO	247	YES	YES
PAIR 1983	0.000167546	124	NO	NO	NO	168	YES	YES
PAIR 1984	0.000191626	124	NO	NO	NO	123	YES	YES
PAIR 1985	4.76906e-05	124	NO	NO	NO	209	YES	YES
PAIR 1986	0.00126265	124	NO	NO	NO	184	YES	YES
PAIR 1987	0.000119496	124	NO	NO	NO	186	YES	YES
PAIR 1988	4.76906e-05	124	NO	NO	NO	98	YES	YES
PAIR 1989	0.000385581	124	NO	NO	YES	0	YES	YES
PAIR 1990	0.000167546	124	NO	NO	NO	62	YES	YES
PAIR 1991	4.76906e-05	125	NO	NO	NO	275	YES	YES
PAIR 1992	7.15897e-05	125	NO	NO	NO	6	YES	YES
PAIR 1993	0.000119496	125	NO	NO	NO	434	YES	YES
PAIR 1994	0.00028831	125	NO	NO	NO	115	YES	YES
PAIR 1995	0.00121124	125	NO	NO	NO	209	YES	YES
PAIR 1996	0.000215742	125	NO	NO	NO	190	YES	YES
PAIR 1997	0.000119496	125	NO	NO	NO	98	YES	YES
PAIR 1998	0.000167546	125	NO	YES	NO	93	YES	YES
[truncated: 27,360 more rows]
